# Supplementary material for: Bioinformatics and experimental unveiling of TIMP1 as a novel therapeutic target in colorectal cancer ferroptosis
Source: Front Oncol. 2025 Jul 4;15:1593107. doi: 10.3389/fonc.2025.1593107 (PMC12270787; doi:10.3389/fonc.2025.1593107)
Supplement: Supplementary file 10 [file Table1.xlsx]

## Sheet: Sheet1
									Supplementary Table 1
sample_id	anatomic_neoplasm_subdivision	follow_up.primary_therapy_outcome_success	loss_expression_of_mismatch_repair_proteins_by_ihc_results.loss_expression_of_mismatch_repair_proteins_by_ihc_result	lymphatic_invasion	microsatellite_instability	person_neoplasm_cancer_status	postoperative_rx_tx	preoperative_pretreatment_cea_level	primary_lymph_node_presentation_assessment	residual_tumor.x	stage_event.pathologic_stage	stage_event.tnm_categories.pathologic_categories.pathologic_M	stage_event.tnm_categories.pathologic_categories.pathologic_N	stage_event.tnm_categories.pathologic_categories.pathologic_T	venous_invasion	OS.time.x	OS.event	gender.x	age_at_initial_pathologic_diagnosis.x	weight	height	BMI	OS	OS.time.y	DSS	DSS.time	DFI	DFI.time	PFI	PFI.time
TCGA-3L-AA1B-01A-11R-A37K-07	Cecum	Complete Remission/Response	MLH1-Expressed;MSH2-Expressed;PMS2-Expressed;MSH6-Expressed	NO	NO	TUMOR FREE	NO	Not Available	YES	R0	Stage I	M0	N0	T2	NO	475	0	FEMALE	61	63.3	173	21.1501	0	475	0	475	0	475	0	475
TCGA-4N-A93T-01A-11R-A37K-07	Ascending Colon	Stable Disease	MLH1-Expressed;MSH2-Expressed;PMS2-Expressed;MSH6-Expressed	NO	Unknown	WITH TUMOR	YES	2.0	YES	R0	Stage IIIB	M0	N1b	T4a	NO	146	0	MALE	67	134	167.64	47.6815	0	146	0	146	0	0	0	146
TCGA-4T-AA8H-01A-11R-A41B-07	Descending Colon	Complete Remission/Response	MLH1-Expressed;MSH2-Expressed;PMS2-Expressed;MSH6-Expressed	NO	NO	TUMOR FREE	NO	Not Available	YES	R0	Stage IIA	MX	N0	T3	NO	385	0	FEMALE	42	107.956	167.6	38.4325	0	385	0	385	0	385	0	385
TCGA-5M-AAT4-01A-11R-A41B-07	Ascending Colon	Progressive Disease	Not Available	Unknown	Unknown	WITH TUMOR	NO	550.0	YES	R0	Stage IV	M1b	N0	T3	YES	49	1	MALE	74	0	0	0	1	49	1	49	0	0	1	49
TCGA-5M-AAT6-01A-11R-A41B-07	Transverse Colon	Progressive Disease	Not Available	YES	Unknown	WITH TUMOR	YES	2.61	YES	R2	Stage IV	M1a	N2b	T4a	YES	290	1	FEMALE	40	99.1	162	37.761	1	290	1	290	0	0	1	219
TCGA-5M-AATE-01A-11R-A41B-07	Ascending Colon	Progressive Disease	Not Available	NO	Not Available	WITH TUMOR	NO	2.91	YES	R0	Stage IIA	M0	N0	T3	NO	1200	0	MALE	76	75.4	177	24.0672	0	1200	0	1200	0	0	1	810
TCGA-A6-2671-01A-01R-1410-07	Sigmoid Colon		Not Available	YES	Not Available	WITH TUMOR	Not Available	17.4	YES	R0	Stage IV	M1	N2	T3	YES	1331	1	MALE	85	67.2	182.8	20.1102	1	1331	1	1331	0	0	1	535
TCGA-A6-2672-01A-01R-0826-07	Discrepancy	Complete Remission/Response	Not Available	YES	Not Available	TUMOR FREE	Not Available	3.4	YES	R0	Stage IIIB	M0	N1	T3	YES	1419	0	FEMALE	82	51.5	157	20.8933	0	1419	0	1419	0	1419	0	1419
TCGA-A6-2672-01B-03R-2302-07	Discrepancy	Complete Remission/Response	Not Available	YES	Not Available	TUMOR FREE	Not Available	3.4	YES	R0	Stage IIIB	M0	N1	T3	YES	1419	0	FEMALE	82	51.5	157	20.8933	0	1419	0	1419	0	1419	0	1419
TCGA-A6-2674-01A-02R-0821-07	Sigmoid Colon	Complete Remission/Response	Not Available	NO	Not Available	TUMOR FREE	Not Available	32.8	YES	R0	Stage IV	M1	N2	T3	YES	1331	0	MALE	71	85.6	175.2	27.8872	0	1331	0	1331	0	0	1	735
TCGA-A6-2674-01A-02R-A278-07	Sigmoid Colon	Complete Remission/Response	Not Available	NO	Not Available	TUMOR FREE	Not Available	32.8	YES	R0	Stage IV	M1	N2	T3	YES	1331	0	MALE	71	85.6	175.2	27.8872	0	1331	0	1331	0	0	1	735
TCGA-A6-2674-01B-04R-A277-07	Sigmoid Colon	Complete Remission/Response	Not Available	NO	Not Available	TUMOR FREE	Not Available	32.8	YES	R0	Stage IV	M1	N2	T3	YES	1331	0	MALE	71	85.6	175.2	27.8872	0	1331	0	1331	0	0	1	735
TCGA-A6-2675-01A-02R-1723-07	Sigmoid Colon	Complete Remission/Response	Not Available	NO	Not Available	TUMOR FREE	Not Available	Not Available	YES	R0	Stage IIA	MX	N0	T3	NO	1321	0	MALE	78	71.3	160	27.8516	0	1321	0	1321	0	1321	0	1321
TCGA-A6-2676-01A-01R-0826-07	Cecum	Complete Remission/Response	Not Available	NO	Not Available	TUMOR FREE	Not Available	6.3	YES	R0	Stage IIB	M0	N0	T4	NO	1305	1	FEMALE	75	45.9	154.9	19.1298	1	1305	0	1305	0	1305	0	1305
TCGA-A6-2677-01A-01R-0821-07	Cecum		Not Available	YES	Not Available	TUMOR FREE	Not Available	27.4	YES	R0	Stage IIIC	M0	N2	T3	NO	740	1	FEMALE	68	55.2	160	21.5625	1	740	0	740	0	0	0	740
TCGA-A6-2677-01B-02R-A277-07	Cecum		Not Available	YES	Not Available	TUMOR FREE	Not Available	27.4	YES	R0	Stage IIIC	M0	N2	T3	NO	740	1	FEMALE	68	55.2	160	21.5625	1	740	0	740	0	0	0	740
TCGA-A6-2678-01A-01R-0821-07	Transverse Colon	Complete Remission/Response	MLH1-Expressed;MSH2-Expressed;PMS2-Expressed;MSH6-Expressed	YES	NO	TUMOR FREE	Not Available	13.5	YES	R0	Stage IIIB	M0	N1	T3	NO	1286	0	FEMALE	43	96.1	171	32.8648	0	1286	0	1286	0	1286	0	1286
TCGA-A6-2679-01A-02R-1410-07	Ascending Colon	Complete Remission/Response	Not Available	NO	Not Available	TUMOR FREE	Not Available	15.7	YES	R0	Stage IIB	Not Available	N0	T3	NO	1366	0	FEMALE	73	65.9	165.1	24.1764	0	1366	0	1366	0	1366	0	1366
TCGA-A6-2680-01A-01R-1410-07	Hepatic Flexure	Complete Remission/Response	Not Available	NO	Not Available	TUMOR FREE	Not Available	3.2	YES	R0	Stage II	M0	N0	T3	NO	1068	0	FEMALE	72	52.6	151	23.0692	0	1068	0	1068	0	1068	0	1068
TCGA-A6-2681-01A-01R-1410-07	Cecum	Complete Remission/Response	Not Available	NO	Not Available	TUMOR FREE	Not Available	2.4	YES	R0	Stage IIA	M0	N0	T3	NO	1387	0	FEMALE	73	79.6	170.1	27.5109	0	1387	0	1387	1	1150	1	1150
TCGA-A6-2682-01A-01R-1410-07	Discrepancy		Not Available	YES	Not Available	WITH TUMOR	Not Available	2.8	YES	R0	Stage IV	M1	N1	T4b	YES	424	1	MALE	70	96.5	180	29.784	1	424	1	424	0	0	1	381
TCGA-A6-2683-01A-01R-0821-07	Ascending Colon		MLH1-Expressed;MSH2-Expressed;PMS2-Expressed;MSH6-Expressed	NO	NO	WITH TUMOR	Not Available	2614	YES	R0	Stage IV	M1	N0	T4	NO	504	1	FEMALE	57	57.5	166.3	20.7914	1	504	1	504	0	0	1	300
TCGA-A6-2684-01A-01R-1410-07	Cecum		Not Available	NO	Not Available	TUMOR FREE	Not Available	Not Available	YES	R0	Stage I	M0	N0	T2	NO	1127	0	FEMALE	75	70.1	163	26.3841	0	1127	0	1127	0	0	1	976
TCGA-A6-2684-01A-01R-A278-07	Cecum		Not Available	NO	Not Available	TUMOR FREE	Not Available	Not Available	YES	R0	Stage I	M0	N0	T2	NO	1127	0	FEMALE	75	70.1	163	26.3841	0	1127	0	1127	0	0	1	976
TCGA-A6-2684-01C-08R-A277-07	Cecum		Not Available	NO	Not Available	TUMOR FREE	Not Available	Not Available	YES	R0	Stage I	M0	N0	T2	NO	1127	0	FEMALE	75	70.1	163	26.3841	0	1127	0	1127	0	0	1	976
TCGA-A6-2685-01A-01R-1410-07	Sigmoid Colon		Not Available	NO	Not Available	TUMOR FREE	Not Available	29.5	YES	R0	Stage IIA	M0	N0	T3	NO	1133	0	FEMALE	48	77.3	171	26.4355	0	1133	0	1133	0	0	1	948
TCGA-A6-2686-01A-01R-A32Z-07	Cecum	Complete Remission/Response	Not Available	NO	Not Available	TUMOR FREE	Not Available	2.2	YES	R0	Stage IIA	M0	N0	T3	NO	1126	1	FEMALE	81	61.4	155	25.5567	1	1126	0	1126	0	1126	0	1126
TCGA-A6-3807-01A-01R-1022-07	Sigmoid Colon		Not Available	YES	NO	TUMOR FREE	Not Available	45	YES	R0	Stage IIIC	M0	N2	T3	YES	1054	0	FEMALE	53	109.5	163	41.2134	0	1054	0	1054	0	0	0	1054
TCGA-A6-3808-01A-01R-1022-07	Cecum		Not Available	NO	NO	TUMOR FREE	Not Available	Not Available	YES	R0	Stage IIA	M0	N0	T3	NO	1014	0	MALE	73	84.5	180.3	25.9935	0	1014	0	1014	0	0	0	1014
TCGA-A6-3809-01A-01R-1022-07	Transverse Colon		Not Available	NO	YES	TUMOR FREE	Not Available	Not Available	YES	R0	Stage IIB	M0	N0	T4	NO	996	0	FEMALE	71	102.1	160	39.8828	0	996	0	996	0	0	0	996
TCGA-A6-3809-01A-01R-A278-07	Transverse Colon		Not Available	NO	YES	TUMOR FREE	Not Available	Not Available	YES	R0	Stage IIB	M0	N0	T4	NO	996	0	FEMALE	71	102.1	160	39.8828	0	996	0	996	0	0	0	996
TCGA-A6-3809-01B-04R-A277-07	Transverse Colon		Not Available	NO	YES	TUMOR FREE	Not Available	Not Available	YES	R0	Stage IIB	M0	N0	T4	NO	996	0	FEMALE	71	102.1	160	39.8828	0	996	0	996	0	0	0	996
TCGA-A6-3810-01A-01R-1022-07	Sigmoid Colon	Complete Remission/Response	Not Available	NO	Not Available	TUMOR FREE	Not Available	1.7	YES	R0	Stage IIA	M0	N0	T3	NO	1111	0	MALE	62	122.7	175	40.0653	0	1111	0	1111	0	1111	0	1111
TCGA-A6-3810-01A-01R-A278-07	Sigmoid Colon	Complete Remission/Response	Not Available	NO	Not Available	TUMOR FREE	Not Available	1.7	YES	R0	Stage IIA	M0	N0	T3	NO	1111	0	MALE	62	122.7	175	40.0653	0	1111	0	1111	0	1111	0	1111
TCGA-A6-3810-01B-04R-A277-07	Sigmoid Colon	Complete Remission/Response	Not Available	NO	Not Available	TUMOR FREE	Not Available	1.7	YES	R0	Stage IIA	M0	N0	T3	NO	1111	0	MALE	62	122.7	175	40.0653	0	1111	0	1111	0	1111	0	1111
TCGA-A6-4105-01A-02R-1774-07	Ascending Colon		Not Available	NO	NO	TUMOR FREE	Not Available	Not Available	YES	Not Available	Stage IIA	M0	N0	T3	NO	442	1	MALE	79	83.3	180.3	25.6244	1	442	0	442	0	0	1	364
TCGA-A6-4107-01A-02R-1410-07	Ascending Colon	Complete Remission/Response	MLH1-Expressed;MSH2-Expressed;PMS2-Expressed;MSH6-Expressed	YES	NO	TUMOR FREE	Not Available	1.6	YES	R0	Stage IIIB	M0	N1b	T3	NO	987	0	FEMALE	57	91.8	154	38.708	0	987	0	987	0	987	0	987
TCGA-A6-5656-01A-21R-1839-07	Sigmoid Colon	Complete Remission/Response	Not Available	NO	Not Available	TUMOR FREE	Not Available	5.1	YES	Not Available	Stage I	M0	N0	T2	NO	1001	0	MALE	74	76.6	179	23.9069	0	1001	0	1001	0	1001	0	1001
TCGA-A6-5656-01A-21R-A278-07	Sigmoid Colon	Complete Remission/Response	Not Available	NO	Not Available	TUMOR FREE	Not Available	5.1	YES	Not Available	Stage I	M0	N0	T2	NO	1001	0	MALE	74	76.6	179	23.9069	0	1001	0	1001	0	1001	0	1001
TCGA-A6-5656-01B-02R-A277-07	Sigmoid Colon	Complete Remission/Response	Not Available	NO	Not Available	TUMOR FREE	Not Available	5.1	YES	Not Available	Stage I	M0	N0	T2	NO	1001	0	MALE	74	76.6	179	23.9069	0	1001	0	1001	0	1001	0	1001
TCGA-A6-5657-01A-01R-A32Z-07	Discrepancy	Complete Remission/Response	Not Available	YES	Not Available	TUMOR FREE	Not Available	1.5	YES	R0	Stage IIIB	M0	N1	T3	NO	962	0	MALE	65	99.6	172	33.6668	0	962	0	962	0	962	0	962
TCGA-A6-5659-01A-01R-1653-07	Cecum	Complete Remission/Response	Not Available	NO	Not Available	TUMOR FREE	Not Available	2.9	YES	R0	Stage I	M0	N0	T2	NO	926	0	MALE	82	117.1	180	36.142	0	926	0	926	0	926	0	926
TCGA-A6-5659-01A-01R-A278-07	Cecum	Complete Remission/Response	Not Available	NO	Not Available	TUMOR FREE	Not Available	2.9	YES	R0	Stage I	M0	N0	T2	NO	926	0	MALE	82	117.1	180	36.142	0	926	0	926	0	926	0	926
TCGA-A6-5659-01B-04R-A277-07	Cecum	Complete Remission/Response	Not Available	NO	Not Available	TUMOR FREE	Not Available	2.9	YES	R0	Stage I	M0	N0	T2	NO	926	0	MALE	82	117.1	180	36.142	0	926	0	926	0	926	0	926
TCGA-A6-5660-01A-01R-1653-07	Cecum	Complete Remission/Response	Not Available	YES	Not Available	TUMOR FREE	Not Available	0.8	YES	Not Available	Stage IIIC	M0	N2b	T3	YES	888	0	MALE	73	94.4	170	32.6644	0	888	0	888	0	888	0	888
TCGA-A6-5661-01A-01R-1653-07	Ascending Colon	Complete Remission/Response	MLH1-Not Expressed;MSH2-Expressed;PMS2-Not Expressed;MSH6-Expressed	NO	YES	TUMOR FREE	Not Available	4.1	YES	R0	Stage IIA	M0	N0	T3	NO	1020	0	FEMALE	80	69.1	170	23.91	0	1020	0	1020	0	1020	0	1020
TCGA-A6-5661-01B-05R-2302-07	Ascending Colon	Complete Remission/Response	MLH1-Not Expressed;MSH2-Expressed;PMS2-Not Expressed;MSH6-Expressed	NO	YES	TUMOR FREE	Not Available	4.1	YES	R0	Stage IIA	M0	N0	T3	NO	1020	0	FEMALE	80	69.1	170	23.91	0	1020	0	1020	0	1020	0	1020
TCGA-A6-5662-01A-01R-1653-07	Splenic Flexure		MLH1-Expressed;MSH2-Expressed;PMS2-Expressed;MSH6-Expressed	YES	NO	WITH TUMOR	Not Available	Not Available	YES	Not Available	Stage IVA	M1	N2	T3	YES	718	0	MALE	46	84.4	180	26.0494	0	718	0	718	0	0	1	495
TCGA-A6-5664-01A-21R-1839-07	Cecum		MLH1-Expressed;MSH2-Expressed;PMS2-Expressed;MSH6-Expressed	YES	NO	WITH TUMOR	Not Available	17.4	YES	Not Available	Stage IIIC	MX	N2a	T4a	YES	672	0	MALE	80	70.3	180.3	21.6254	0	672	0	672	0	0	1	183
TCGA-A6-5665-01A-01R-1653-07	Ascending Colon		MLH1-Not Expressed;MSH2-Expressed;PMS2-Not Expressed;MSH6-Expressed	YES	YES	TUMOR FREE	Not Available	19	YES	R0	Stage IIA	M0	N0	T3	NO	671	0	FEMALE	84	90.8	157	36.8372	0	671	0	671	0	0	1	529
TCGA-A6-5665-01B-03R-2302-07	Ascending Colon		MLH1-Not Expressed;MSH2-Expressed;PMS2-Not Expressed;MSH6-Expressed	YES	YES	TUMOR FREE	Not Available	19	YES	R0	Stage IIA	M0	N0	T3	NO	671	0	FEMALE	84	90.8	157	36.8372	0	671	0	671	0	0	1	529
TCGA-A6-5666-01A-01R-1653-07	Sigmoid Colon	Complete Remission/Response	MLH1-Expressed;MSH2-Expressed;PMS2-Expressed;MSH6-Expressed	NO	Not Available	TUMOR FREE	Not Available	3.5	YES	Not Available	Stage IIC	M0	N0	T4b	NO	995	0	MALE	78	95.4	193	25.6114	0	995	0	995	1	509	1	509
TCGA-A6-5667-01A-21R-1723-07	Sigmoid Colon	Complete Remission/Response	MLH1-Expressed;MSH2-Expressed;PMS2-Expressed;MSH6-Expressed	YES	NO	TUMOR FREE	Not Available	36.3	YES	R0	Stage IIIB	MX	N1a	T3	NO	887	0	FEMALE	40	76	175	24.8163	0	887	0	887	0	887	0	887
TCGA-A6-6137-01A-11R-1774-07	Hepatic Flexure	Complete Remission/Response	Not Available	NO	Not Available	TUMOR FREE	Not Available	2.2	YES	Not Available	Stage IIIB	M0	N1c	T3	NO	824	0	MALE	55	93	180.3	28.6083	0	824	0	824	0	824	0	824
TCGA-A6-6138-01A-11R-1774-07	Cecum		Not Available	NO	Not Available	TUMOR FREE	Not Available	2.8	YES	Not Available	Stage I	M0	N0	T2	NO	685	0	MALE	61	90.7	185.4	26.3869	0	685	0	685	0	0	0	685
TCGA-A6-6140-01A-11R-1774-07	Descending Colon	Complete Remission/Response	Not Available	NO	Not Available	TUMOR FREE	Not Available	1.3	YES	Not Available	Stage IIA	M0	N0	T3	NO	734	0	MALE	62	78.9	177.8	24.9582	0	734	0	734	0	734	0	734
TCGA-A6-6141-01A-11R-1774-07	Cecum		MLH1-Expressed;MSH2-Expressed;PMS2-Expressed;MSH6-Expressed	NO	NO	TUMOR FREE	Not Available	5.0	YES	Not Available	Stage IIA	M0	N0	T3	NO	255	0	MALE	31	96.8	177.8	30.6205	0	255	0	255	0	0	0	255
TCGA-A6-6142-01A-11R-1774-07	Sigmoid Colon	Complete Remission/Response	MLH1-Expressed;MSH2-Expressed;PMS2-Expressed;MSH6-Expressed	YES	NO	TUMOR FREE	Not Available	5.4	YES	Not Available	Stage IVA	M1a	N1a	T3	YES	763	0	FEMALE	56	88	162.5	33.3254	0	763	0	763	0	0	1	654
TCGA-A6-6648-01A-11R-1774-07	Discrepancy		MLH1-Expressed;MSH2-Expressed;PMS2-Expressed;MSH6-Expressed	NO	NO	TUMOR FREE	Not Available	2.5	YES	Not Available	Stage IVA	M1a	N0	T3	NO	766	0	MALE	56	87	182.8	26.0356	0	766	0	766	0	0	1	686
TCGA-A6-6649-01A-11R-1774-07	Discrepancy	Complete Remission/Response	Not Available	YES	Not Available	TUMOR FREE	Not Available	10.9	YES	Not Available	Stage IIIB	M0	N1b	T3	YES	735	0	MALE	66	106	190	29.3629	0	735	0	735	0	735	0	735
TCGA-A6-6650-01A-11R-1774-07	Discrepancy		Not Available	NO	Not Available	TUMOR FREE	Not Available	2.9	YES	Not Available	Stage IIA	M0	N0	T3	NO	627	0	FEMALE	69	94.7	162.6	35.8186	0	627	0	627	0	0	0	627
TCGA-A6-6650-01A-11R-A278-07	Discrepancy		Not Available	NO	Not Available	TUMOR FREE	Not Available	2.9	YES	Not Available	Stage IIA	M0	N0	T3	NO	627	0	FEMALE	69	94.7	162.6	35.8186	0	627	0	627	0	0	0	627
TCGA-A6-6650-01B-02R-A277-07	Discrepancy		Not Available	NO	Not Available	TUMOR FREE	Not Available	2.9	YES	Not Available	Stage IIA	M0	N0	T3	NO	627	0	FEMALE	69	94.7	162.6	35.8186	0	627	0	627	0	0	0	627
TCGA-A6-6651-01A-21R-1839-07	Transverse Colon		Not Available	YES	Not Available	TUMOR FREE	Not Available	0.4	YES	Not Available	Stage IIIB	MX	N1b	T3	NO	662	0	FEMALE	55	88.5	162.6	33.4736	0	662	0	662	0	0	0	662
TCGA-A6-6652-01A-11R-1774-07	Sigmoid Colon		MLH1-Expressed;MSH2-Expressed;PMS2-Expressed;MSH6-Expressed	NO	NO	WITH TUMOR	Not Available	4.8	YES	Not Available	Stage IVA	M1	N0	T3	NO	751	0	MALE	59	137.6	185	40.2045	0	751	0	751	0	0	0	751
TCGA-A6-6653-01A-11R-1774-07	Ascending Colon	Complete Remission/Response	MLH1-Not Expressed;MSH2-Expressed;PMS2-Not Expressed;MSH6-Expressed	NO	YES	TUMOR FREE	Not Available	2.5	YES	Not Available	Stage I	M0	N0	T2	NO	742	0	MALE	82	98.3	182.8	29.4172	0	742	0	742	0	742	0	742
TCGA-A6-6654-01A-21R-1839-07	Descending Colon	Complete Remission/Response	MLH1-Expressed;MSH2-Expressed;PMS2-Expressed;MSH6-Expressed	YES	NO	TUMOR FREE	Not Available	2.7	YES	Not Available	Stage IIIB	M0	N1	T3	NO	726	0	FEMALE	65	97.4	173	32.5437	0	726	0	726	0	726	0	726
TCGA-A6-6780-01A-11R-1839-07	Discrepancy	Complete Remission/Response	Not Available	NO	Not Available	TUMOR FREE	Not Available	Not Available	YES	Not Available	Stage IIA	MX	N0	T3	NO	612	0	MALE	74	64.1	168	22.7112	0	612	0	612	0	612	0	612
TCGA-A6-6780-01A-11R-A278-07	Discrepancy	Complete Remission/Response	Not Available	NO	Not Available	TUMOR FREE	Not Available	Not Available	YES	Not Available	Stage IIA	MX	N0	T3	NO	612	0	MALE	74	64.1	168	22.7112	0	612	0	612	0	612	0	612
TCGA-A6-6780-01B-04R-A277-07	Discrepancy	Complete Remission/Response	Not Available	NO	Not Available	TUMOR FREE	Not Available	Not Available	YES	Not Available	Stage IIA	MX	N0	T3	NO	612	0	MALE	74	64.1	168	22.7112	0	612	0	612	0	612	0	612
TCGA-A6-6781-01A-22R-1928-07	Discrepancy	Complete Remission/Response	Not Available	YES	Not Available	TUMOR FREE	Not Available	6.5	YES	R0	Stage IIIC	MX	N1b	T4b	NO	598	0	MALE	43	87.5	190.5	24.1112	0	598	0	598	0	598	0	598
TCGA-A6-6781-01A-22R-A278-07	Discrepancy	Complete Remission/Response	Not Available	YES	Not Available	TUMOR FREE	Not Available	6.5	YES	R0	Stage IIIC	MX	N1b	T4b	NO	598	0	MALE	43	87.5	190.5	24.1112	0	598	0	598	0	598	0	598
TCGA-A6-6781-01B-06R-A277-07	Discrepancy	Complete Remission/Response	Not Available	YES	Not Available	TUMOR FREE	Not Available	6.5	YES	R0	Stage IIIC	MX	N1b	T4b	NO	598	0	MALE	43	87.5	190.5	24.1112	0	598	0	598	0	598	0	598
TCGA-A6-6782-01A-11R-1839-07	Discrepancy	Complete Remission/Response	Not Available	NO	Not Available	TUMOR FREE	Not Available	2.7	YES	Not Available	Stage IIB	MX	N0	T4a	Not Available	617	0	MALE	82	63.2	175	20.6367	0	617	0	617	0	617	0	617
TCGA-A6-A565-01A-31R-A28H-07	Transverse Colon	Progressive Disease	Not Available	YES	Unknown	WITH TUMOR	YES	71.5	YES	RX	Stage IIIC	MX	N2	T3	YES	494	1	FEMALE	34	66.7	150	29.6444	1	494	1	494	0	0	1	301
TCGA-A6-A566-01A-11R-A28H-07	Descending Colon	Progressive Disease	Not Available	YES	Unknown	WITH TUMOR	YES	Not Available	YES	R0	Stage IIIB	M0	N1	T4	Unknown	758	1	FEMALE	55	66.1	160	25.8203	1	758	1	758	0	0	1	257
TCGA-A6-A567-01A-31R-A28H-07	Sigmoid Colon		Not Available	YES	Unknown	WITH TUMOR	NO	95.8	YES	Not Available	Stage IV	M1	N1	T3	NO	1881	1	MALE	56	84	188	23.7664	1	1881	1	1881	0	0	1	612
TCGA-A6-A56B-01A-31R-A28H-07	Sigmoid Colon	Complete Remission/Response	Not Available	YES	Unknown	TUMOR FREE	YES	13.2	YES	R0	Stage IIIB	M0	N1	T3	NO	1711	1	MALE	57	77.2	180	23.8272	1	1711	0	1711	1	1678	1	1678
TCGA-A6-A5ZU-01A-11R-A28H-07	Transverse Colon	Complete Remission/Response	MLH1-Expressed;MSH2-Expressed;PMS2-Expressed;MSH6-Expressed	YES	NO	TUMOR FREE	YES	1.6	YES	RX	Stage IIIB	M0	N1	T3	NO	293	0	MALE	59	99.1	170	34.2907	0	293	0	293	0	293	0	293
TCGA-AA-3488-01A-01R-1410-07	Sigmoid Colon	0	Not Available	Not Available	Not Available	WITH TUMOR	Not Available	Not Available	YES	R2	Stage IV	M1	N2	T3	Not Available	153	1	MALE	58	0	0	0	1	153	1	153	0	0	1	153
TCGA-AA-3489-01A-21R-1839-07	Sigmoid Colon		Not Available	Not Available	Not Available	WITH TUMOR	Not Available	1.7	YES	R0	Stage II	M0	N0	T3	Not Available	214	1	MALE	75	0	0	0	1	214	1	214	0	0	1	214
TCGA-AA-3492-01A-01R-1410-07	Ascending Colon		Not Available	NO	Not Available	WITH TUMOR	Not Available	Not Available	YES	R0	Stage II	M0	N0	T3	NO	1	1	FEMALE	90	0	0	0	1	92	0	92	0	0	0	92
TCGA-AA-3494-01A-01R-1410-07	Sigmoid Colon	0	Not Available	Not Available	Not Available	WITH TUMOR	Not Available	261.3	YES	R2	Stage IV	M1	N0	T3	Not Available	31	0	MALE	55	0	0	0	0	31	0	31	0	0	0	31
TCGA-AA-3495-01A-01R-1410-07	Hepatic Flexure	Complete Remission/Response	Not Available	Not Available	Not Available	WITH TUMOR	Not Available	1.9	YES	R0	Stage I	M0	N0	T2	Not Available	1127	0	MALE	79	0	0	0	0	1127	0	1127	0	1127	0	1127
TCGA-AA-3496-01A-21R-1839-07	Ascending Colon	0	Not Available	Not Available	Not Available	WITH TUMOR	Not Available	0.2	YES	R0	Stage II	M0	N0	T3	Not Available	31	0	FEMALE	83	0	0	0	0	31	0	31	0	0	0	31
TCGA-AA-3502-01A-01R-1410-07	Transverse Colon	Complete Remission/Response	Not Available	Not Available	Not Available	WITH TUMOR	Not Available	3.7	YES	R0	Stage I	M0	N0	T2	Not Available	1065	0	MALE	73	0	0	0	0	1065	0	1065	0	1065	0	1065
TCGA-AA-3506-01A-01R-1410-07	Hepatic Flexure		Not Available	Not Available	Not Available	WITH TUMOR	Not Available	2.08	YES	R0	Stage I	M0	N0	T2	Not Available	1765	0	MALE	77	0	0	0	0	1765	0	1765	0	0	0	1765
TCGA-AA-3509-01A-01R-1410-07	Sigmoid Colon	Complete Remission/Response	Not Available	NO	Not Available	WITH TUMOR	Not Available	2.82	YES	R0	Stage II	M0	N0	T3	NO	1915	0	FEMALE	54	0	0	0	0	1915	0	1915	0	1915	0	1915
TCGA-AA-3510-01A-01R-1410-07	Transverse Colon	Complete Remission/Response	Not Available	NO	Not Available	WITH TUMOR	Not Available	3.59	YES	R0	Stage II	M0	N0	T3	NO	1946	0	MALE	70	0	0	0	0	1946	0	1946	0	1946	0	1946
TCGA-AA-3511-01A-21R-1839-07	Sigmoid Colon	Complete Remission/Response	Not Available	YES	Not Available		Not Available	35.95	YES	R0	Stage II	M0	N0	T4	NO	212	0	MALE	64	0	0	0	0	212	0	212	1	59	1	59
TCGA-AA-3514-01A-02R-0821-07	Ascending Colon		Not Available	NO	Not Available	WITH TUMOR	Not Available	2.3	YES	R0	Stage I	M0	N0	T2	NO	31	0	FEMALE	81	0	0	0	0	31	0	31	0	0	0	31
TCGA-AA-3516-01A-02R-0826-07	Ascending Colon		Not Available	NO	Not Available	WITH TUMOR	Not Available	1.41	YES	Not Available	Stage III	M0	N2	T3	NO	396	1	FEMALE	74	0	0	0	1	396	1	396	0	0	1	396
TCGA-AA-3517-01A-01R-0821-07	Splenic Flexure	Complete Remission/Response	Not Available	NO	Not Available	WITH TUMOR	Not Available	1.23	YES	R0	Stage IIA	M0	N0	T3	NO	1186	0	MALE	60	0	0	0	0	1186	0	1186	1	821	1	821
TCGA-AA-3518-01A-02R-0826-07	Cecum	0	Not Available	NO	Not Available	WITH TUMOR	Not Available	1.48	YES	R0	Stage IIA	M0	N0	T3	NO	31	0	FEMALE	81	0	0	0	0	31	0	31	0	0	0	31
TCGA-AA-3519-01A-02R-0821-07	Sigmoid Colon	Complete Remission/Response	Not Available	NO	Not Available		Not Available	1.26	YES	R0	Stage III	M0	N1	T3	NO	276	0	MALE	63	0	0	0	0	276	0	276	0	276	0	276
TCGA-AA-3520-01A-01R-0821-07	Ascending Colon		Not Available	NO	Not Available	WITH TUMOR	Not Available	5.8	YES	R0	Stage II	M0	N0	T3	NO	731	0	FEMALE	86	0	0	0	0	731	0	731	0	0	0	731
TCGA-AA-3522-01A-01R-0821-07	Ascending Colon	Complete Remission/Response	Not Available	YES	Not Available	WITH TUMOR	Not Available	.96	YES	R0	Stage IIA	M0	N0	T3	NO	1127	0	MALE	67	0	0	0	0	1127	0	1127	0	1127	0	1127
TCGA-AA-3524-01A-02R-0821-07	Sigmoid Colon	Complete Remission/Response	Not Available	NO	Not Available	WITH TUMOR	Not Available	1.3	YES	R0	Stage II	M0	N0	T3	NO	1096	0	MALE	85	0	0	0	0	1096	0	1096	0	1096	0	1096
TCGA-AA-3525-01A-02R-0826-07	Hepatic Flexure	Partial Remission/Response	Not Available	NO	Not Available	WITH TUMOR	Not Available	11.14	YES	R0	Stage IIIB	M0	N1	T3	NO	1	0	MALE	90	0	0	0	0	245	0	245	0	0	0	245
TCGA-AA-3526-01A-02R-A32Z-07	Sigmoid Colon	Complete Remission/Response	Not Available	NO	Not Available	WITH TUMOR	Not Available	2.06	YES	R0	Stage I	M0	N0	T2	NO	580	0	MALE	57	0	0	0	0	580	0	580	0	580	0	580
TCGA-AA-3530-01A-01R-1022-07	Cecum	Complete Remission/Response	Not Available	NO	Not Available	WITH TUMOR	Not Available	1.88	YES	R0	Stage I	M0	N0	T2	NO	580	0	MALE	80	0	0	0	0	580	0	580	0	580	0	580
TCGA-AA-3531-01A-01R-0821-07	Sigmoid Colon	Complete Remission/Response	Not Available	NO	Not Available	WITH TUMOR	Not Available	.65	YES	R0	Stage IIA	M0	N0	T3	NO	1035	0	FEMALE	75	0	0	0	0	1035	0	1035	0	1035	0	1035
TCGA-AA-3532-01A-01R-0821-07	Sigmoid Colon		Not Available	NO	Not Available	WITH TUMOR	Not Available	1.28	YES	R0	Stage IIA	M0	N0	T3	NO	882	0	MALE	63	0	0	0	0	882	0	882	0	0	0	882
TCGA-AA-3534-01A-01R-0821-07	Ascending Colon	Complete Remission/Response	Not Available	YES	Not Available	WITH TUMOR	Not Available	1.56	YES	R0	Stage IIA	M0	N0	T3	NO	882	0	FEMALE	78	0	0	0	0	882	0	882	0	882	0	882
TCGA-AA-3538-01A-01R-0821-07	Descending Colon	Complete Remission/Response	Not Available	NO	Not Available	WITH TUMOR	Not Available	5.84	YES	R0	Stage I	M0	N0	T2	NO	791	0	FEMALE	54	0	0	0	0	791	0	791	0	791	0	791
TCGA-AA-3542-01A-02R-1873-07	Sigmoid Colon	Complete Remission/Response	Not Available	YES	Not Available	WITH TUMOR	Not Available	1.93	YES	R0	Stage IIIC	M0	N2	T3	NO	395	0	MALE	69	0	0	0	0	395	0	395	0	395	0	395
TCGA-AA-3543-01A-01R-0826-07	Cecum		Not Available	NO	Not Available	WITH TUMOR	Not Available	.81	YES	R0	Stage I	M0	N0	T2	NO	30	0	MALE	84	0	0	0	0	30	0	30	0	0	0	30
TCGA-AA-3544-01A-01R-1873-07	Sigmoid Colon	Complete Remission/Response	Not Available	NO	Not Available	WITH TUMOR	Not Available	.39	YES	R0	Stage I	M0	N0	T2	NO	426	0	MALE	68	0	0	0	0	426	0	426	0	426	0	426
TCGA-AA-3548-01A-01R-1873-07	Cecum	Complete Remission/Response	Not Available	YES	Not Available	WITH TUMOR	Not Available	55.01	YES	R0	Stage IIIC	M0	N2	T3	NO	1034	0	FEMALE	71	0	0	0	0	1034	0	1034	0	1034	0	1034
TCGA-AA-3549-01A-02R-0821-07	Cecum	Complete Remission/Response	Not Available	NO	Not Available	WITH TUMOR	Not Available	.76	YES	R0	Stage I	M0	N0	T2	NO	639	0	MALE	69	0	0	0	0	639	0	639	0	639	0	639
TCGA-AA-3552-01A-01R-0821-07	Cecum	Complete Remission/Response	Not Available	YES	Not Available	WITH TUMOR	Not Available	2.71	YES	R0	Stage IIIC	M0	N2	T3	NO	396	1	MALE	85	0	0	0	1	396	0	396	1	122	1	122
TCGA-AA-3553-01A-01R-0821-07	Sigmoid Colon	Complete Remission/Response	Not Available	NO	Not Available	WITH TUMOR	Not Available	Not Available	YES	R0	Stage I	M0	N0	T2	NO	730	0	FEMALE	61	0	0	0	0	730	0	730	0	730	0	730
TCGA-AA-3554-01A-01R-0826-07	Ascending Colon	Complete Remission/Response	Not Available	NO	Not Available	WITH TUMOR	Not Available	Not Available	YES	R0	Stage IIA	M0	N0	T3	NO	546	0	FEMALE	62	0	0	0	0	546	0	546	0	546	0	546
TCGA-AA-3555-01A-01R-0821-07	Hepatic Flexure	Complete Remission/Response	Not Available	NO	Not Available	WITH TUMOR	Not Available	Not Available	YES	R0	Stage IIA	M0	N0	T3	NO	911	0	FEMALE	81	0	0	0	0	911	0	911	1	91	1	91
TCGA-AA-3556-01A-01R-0821-07	Sigmoid Colon		Not Available	NO	Not Available	WITH TUMOR	Not Available	Not Available	YES	R0	Stage I	M0	N0	T2	NO	700	0	MALE	78	0	0	0	0	700	0	700	0	0	0	700
TCGA-AA-3560-01A-01R-0821-07	Sigmoid Colon	Complete Remission/Response	Not Available	YES	Not Available	WITH TUMOR	Not Available	Not Available	YES	R0	Stage IIIC	M0	N2	T3	NO	608	0	FEMALE	72	0	0	0	0	608	0	608	0	608	0	608
TCGA-AA-3561-01A-01R-0821-07	Ascending Colon	Complete Remission/Response	Not Available	NO	Not Available	WITH TUMOR	Not Available	Not Available	YES	R0	Stage IIA	M0	N0	T3	NO	424	0	MALE	72	0	0	0	0	424	0	424	0	424	0	424
TCGA-AA-3562-01A-02R-0821-07	Descending Colon		Not Available	YES	Not Available	WITH TUMOR	Not Available	Not Available	YES	R0	Stage IIIC	M0	N2	T3	NO	608	0	MALE	82	0	0	0	0	608	0	608	0	0	0	608
TCGA-AA-3655-01A-02R-1723-07	Sigmoid Colon	Complete Remission/Response	Not Available	NO	Not Available	WITH TUMOR	Not Available	4	YES	R0	Stage II	M0	N0	T3	NO	1856	0	MALE	68	0	0	0	0	1856	0	1856	0	1856	0	1856
TCGA-AA-3660-01A-01R-1723-07	Sigmoid Colon	Complete Remission/Response	Not Available	NO	Not Available	WITH TUMOR	Not Available	1.37	YES	R0	Stage II	M0	N0	T3	NO	2375	0	FEMALE	51	0	0	0	0	2375	0	2375	0	2375	0	2375
TCGA-AA-3662-01A-01R-1723-07	Sigmoid Colon	Partial Remission/Response	Not Available	NO	Not Available	WITH TUMOR	Not Available	1286	YES	R2	Stage IV	M1	N2	T4	NO	184	0	FEMALE	80	0	0	0	0	184	0	184	0	0	0	184
TCGA-AA-3663-01A-01R-1723-07	Cecum	Complete Remission/Response	Not Available	NO	Not Available	WITH TUMOR	Not Available	18.77	YES	R0	Stage II	M0	N0	T3	NO	212	0	MALE	42	0	0	0	0	212	0	212	0	212	0	212
TCGA-AA-3664-01A-01R-0905-07	Cecum		Not Available	NO	Not Available	WITH TUMOR	Not Available	4.22	YES	R0	Stage II	M0	N0	T3	NO	1643	0	FEMALE	74	0	0	0	0	1643	0	1643	0	0	0	1643
TCGA-AA-3666-01A-02R-0905-07	Cecum	0	Not Available	NO	Not Available	WITH TUMOR	Not Available	41.6	YES	R0	Stage III	M0	N1	T3	NO	61	1	MALE	68	0	0	0	1	61	1	61	0	0	1	61
TCGA-AA-3667-01A-01R-0905-07	Sigmoid Colon	Complete Remission/Response	Not Available	NO	Not Available	WITH TUMOR	Not Available	0.45	YES	R0	Stage I	M0	N0	T2	NO	426	0	FEMALE	36	0	0	0	0	426	0	426	0	426	0	426
TCGA-AA-3672-01A-01R-0905-07	Transverse Colon		Not Available	NO	Not Available	WITH TUMOR	Not Available	1.27	YES	R0	Stage III	M0	N1	T3	NO	0	0	FEMALE	90	0	0	0	0	28	0	28	0	0	0	28
TCGA-AA-3673-01A-01R-0905-07	Transverse Colon	Complete Remission/Response	Not Available	NO	Not Available	WITH TUMOR	Not Available	3.89	NO	R0	Stage II	M0	N0	T3	NO	1522	0	FEMALE	53	0	0	0	0	1522	0	1522	0	1522	0	1522
TCGA-AA-3675-01A-02R-0905-07	Hepatic Flexure	Complete Remission/Response	Not Available	NO	Not Available	WITH TUMOR	Not Available	5.06	YES	R0	Stage II	M0	N0	T3	NO	1431	0	MALE	84	0	0	0	0	1431	0	1431	0	1431	0	1431
TCGA-AA-3678-01A-01R-0905-07	Sigmoid Colon	Complete Remission/Response	Not Available	YES	Not Available	WITH TUMOR	Not Available	2	YES	R0	Stage III	M0	N1	T2	NO	1430	0	FEMALE	60	0	0	0	0	1430	0	1430	0	1430	0	1430
TCGA-AA-3679-01A-02R-0905-07	Descending Colon	Progressive Disease	Not Available	YES	Not Available	WITH TUMOR	Not Available	25.78	YES	R2	Stage IV	M1	N2	T3	NO	457	0	MALE	59	0	0	0	0	457	0	457	0	0	0	457
TCGA-AA-3680-01A-01R-0905-07	Cecum	Progressive Disease	Not Available	YES	Not Available	WITH TUMOR	Not Available	59.94	YES	R2	Stage IV	M1	N2	T4	NO	335	1	FEMALE	67	0	0	0	1	335	1	335	0	0	1	335
TCGA-AA-3681-01A-01R-0905-07	Cecum	Complete Remission/Response	Not Available	NO	Not Available		Not Available	2.36	YES	R0	Stage III	M0	N1	T3	NO	182	0	FEMALE	77	0	0	0	0	182	0	182	0	182	0	182
TCGA-AA-3685-01A-02R-A32Z-07	Sigmoid Colon	Complete Remission/Response	Not Available	YES	Not Available	WITH TUMOR	Not Available	8.76	YES	R0	Stage II	M0	N0	T3	NO	1127	0	MALE	69	0	0	0	0	1127	0	1127	0	1127	0	1127
TCGA-AA-3688-01A-01R-0905-07	Sigmoid Colon	Progressive Disease	Not Available	YES	Not Available	WITH TUMOR	Not Available	47.45	YES	R2	Stage IV	M1	N1	T3	NO	578	0	MALE	80	0	0	0	0	578	0	578	0	0	0	578
TCGA-AA-3692-01A-01R-0905-07	Splenic Flexure	Progressive Disease	Not Available	NO	Not Available	WITH TUMOR	Not Available	49.21	YES	R2	Stage IV	M1	N2	T3	NO	1095	1	FEMALE	47	0	0	0	1	1095	1	1095	0	0	1	396
TCGA-AA-3696-01A-01R-0905-07	Sigmoid Colon		Not Available	NO	Not Available	WITH TUMOR	Not Available	Not Available	YES	R2	Stage IV	M1	N1	T3	NO	153	1	FEMALE	75	0	0	0	1	153	1	153	0	0	1	153
TCGA-AA-3697-01A-01R-1723-07	Sigmoid Colon		Not Available	Not Available	Not Available	WITH TUMOR	Not Available	4.6	YES	R0	Stage II	M0	N0	T3	Not Available	2587	0	MALE	77	0	0	0	0	2587	0	2587	0	0	0	2587
TCGA-AA-3710-01A-01R-1022-07	Hepatic Flexure	Complete Remission/Response	Not Available	YES	Not Available	WITH TUMOR	Not Available	5.12	YES	R0	Stage IIA	M0	N0	T3	Not Available	821	0	FEMALE	80	0	0	0	0	821	0	821	0	821	0	821
TCGA-AA-3713-01A-21R-1723-07	Ascending Colon	Partial Remission/Response	Not Available	Not Available	Not Available	WITH TUMOR	Not Available	83.68	YES	R2	Stage IV	M1	N0	T3	Not Available	579	0	MALE	68	0	0	0	0	579	0	579	0	0	0	579
TCGA-AA-3715-01A-01R-0905-07	Ascending Colon		Not Available	YES	Not Available	WITH TUMOR	Not Available	7.05	YES	R0	Stage II	M0	N0	T3	Not Available	579	1	MALE	77	0	0	0	1	579	1	579	0	0	1	153
TCGA-AA-3811-01A-01R-1022-07	Hepatic Flexure		Not Available	YES	Not Available	WITH TUMOR	Not Available	3.4	YES	R0	Stage III	M0	N2	T3	YES	306	1	FEMALE	84	0	0	0	1	306	1	306	0	0	1	306
TCGA-AA-3812-01A-01R-0905-07	Sigmoid Colon	Complete Remission/Response	Not Available	YES	Not Available	WITH TUMOR	Not Available	1.52	YES	R0	Stage IIA	M0	N0	T3	Not Available	1066	0	FEMALE	82	0	0	0	0	1066	0	1066	1	762	1	762
TCGA-AA-3815-01A-01R-1022-07	Cecum	Complete Remission/Response	Not Available	YES	Not Available	WITH TUMOR	Not Available	0.82	YES	R0	Stage IIA	M0	N0	T3	Not Available	1005	0	FEMALE	65	0	0	0	0	1005	0	1005	0	1005	0	1005
TCGA-AA-3818-01A-01R-0905-07	Hepatic Flexure	0	Not Available	NO	Not Available	WITH TUMOR	Not Available	3.79	YES	R0	Stage IIA	M0	N0	T3	NO	30	1	FEMALE	78	0	0	0	1	30	1	30	0	0	1	30
TCGA-AA-3819-01A-01R-0905-07	Sigmoid Colon	Complete Remission/Response	Not Available	YES	Not Available	WITH TUMOR	Not Available	1.28	YES	R0	Stage IIA	M0	N0	T3	YES	761	0	FEMALE	41	0	0	0	0	761	0	761	0	761	0	761
TCGA-AA-3821-01A-01R-1022-07	Hepatic Flexure		Not Available	Not Available	Not Available	WITH TUMOR	Not Available	2.14	YES	R0	Stage I	M0	N0	T2	Not Available	31	0	FEMALE	81	0	0	0	0	31	0	31	0	0	0	31
TCGA-AA-3831-01A-01R-0905-07	Sigmoid Colon	Complete Remission/Response	Not Available	YES	Not Available	WITH TUMOR	Not Available	Not Available	YES	R0	Stage IIA	M0	N0	T3	YES	547	0	MALE	66	0	0	0	0	547	0	547	0	547	0	547
TCGA-AA-3833-01A-01R-0905-07	Ascending Colon	Complete Remission/Response	Not Available	YES	Not Available	WITH TUMOR	Not Available	Not Available	YES	R0	Stage IIA	M0	N0	T3	YES	485	0	FEMALE	63	0	0	0	0	485	0	485	0	485	0	485
TCGA-AA-3837-01A-01R-0905-07	Hepatic Flexure	Complete Remission/Response	Not Available	YES	Not Available	WITH TUMOR	Not Available	Not Available	YES	R0	Stage IIA	M0	N0	T3	Not Available	1186	0	MALE	67	0	0	0	0	1186	0	1186	0	1186	0	1186
TCGA-AA-3841-01A-01R-0905-07	Sigmoid Colon	Complete Remission/Response	Not Available	YES	Not Available	WITH TUMOR	Not Available	Not Available	YES	R0	Stage IIA	M0	N0	T3	YES	1124	0	MALE	66	0	0	0	0	1124	0	1124	0	1124	0	1124
TCGA-AA-3842-01A-01R-1022-07	Sigmoid Colon	Complete Remission/Response	Not Available	YES	Not Available	WITH TUMOR	Not Available	Not Available	YES	R0	Stage IIIA	M0	N1	T2	YES	1126	0	MALE	51	0	0	0	0	1126	0	1126	1	396	1	396
TCGA-AA-3844-01A-01R-1022-07	Sigmoid Colon	Progressive Disease	Not Available	YES	Not Available	WITH TUMOR	Not Available	Not Available	YES	R0	Stage IIIC	M0	N2	T3	YES	454	0	FEMALE	78	0	0	0	0	454	0	454	0	0	1	365
TCGA-AA-3846-01A-01R-1022-07	Sigmoid Colon		Not Available	YES	Not Available	WITH TUMOR	Not Available	Not Available	YES	R0	Stage IIA	M0	N0	T3	Not Available	518	0	FEMALE	74	0	0	0	0	518	0	518	0	0	0	518
TCGA-AA-3848-01A-01R-0905-07	Sigmoid Colon		Not Available	YES	Not Available	WITH TUMOR	Not Available	Not Available	YES	R0	Stage IIIC	M0	N2	T3	YES	306	1	FEMALE	82	0	0	0	1	306	1	306	0	0	1	306
TCGA-AA-3851-01A-01R-1022-07	Ascending Colon		Not Available	YES	Not Available	WITH TUMOR	Not Available	7.55	YES	R0	Stage IIA	M0	N0	T3	YES	1006	0	MALE	74	0	0	0	0	1006	0	1006	0	0	0	1006
TCGA-AA-3854-01A-01R-0905-07	Sigmoid Colon	Complete Remission/Response	Not Available	YES	Not Available	WITH TUMOR	Not Available	Not Available	YES	R0	Stage I	M0	N0	T2	YES	1096	0	FEMALE	71	0	0	0	0	1096	0	1096	0	1096	0	1096
TCGA-AA-3855-01A-01R-1022-07	Sigmoid Colon		Not Available	YES	Not Available	WITH TUMOR	Not Available	Not Available	YES	R0	Stage I	M0	N0	T2	YES	975	0	MALE	72	0	0	0	0	975	0	975	0	0	0	975
TCGA-AA-3856-01A-01R-0905-07	Sigmoid Colon	0	Not Available	YES	Not Available	WITH TUMOR	Not Available	Not Available	YES	R0	Stage IIA	M0	N0	T3	YES	30	0	MALE	59	0	0	0	0	30	0	30	0	0	0	30
TCGA-AA-3858-01A-01R-0905-07	Sigmoid Colon	Complete Remission/Response	Not Available	YES	Not Available	WITH TUMOR	Not Available	Not Available	YES	R0	Stage I	M0	N0	T2	YES	945	0	MALE	67	0	0	0	0	945	0	945	0	945	0	945
TCGA-AA-3860-01A-02R-0905-07	Sigmoid Colon	Complete Remission/Response	Not Available	YES	Not Available	WITH TUMOR	Not Available	Not Available	YES	R0	Stage IIIB	M0	N1	T3	YES	945	0	FEMALE	53	0	0	0	0	945	0	945	0	945	0	945
TCGA-AA-3861-01A-01R-1022-07	Cecum	Complete Remission/Response	Not Available	YES	Not Available	WITH TUMOR	Not Available	Not Available	YES	R0	Stage IIA	M0	N0	T3	YES	914	0	MALE	72	0	0	0	0	914	0	914	0	914	0	914
TCGA-AA-3862-01A-01R-1022-07	Transverse Colon	Complete Remission/Response	Not Available	YES	Not Available	WITH TUMOR	Not Available	Not Available	YES	R0	Stage IIA	M0	N0	T3	Not Available	914	0	MALE	82	0	0	0	0	914	0	914	0	914	0	914
TCGA-AA-3864-01A-01R-1022-07	Cecum	Complete Remission/Response	Not Available	NO	Not Available		Not Available	3.12	YES	R0	Stage II	M0	N0	T3	NO	1612	0	MALE	71	0	0	0	0	1612	0	1612	0	1612	0	1612
TCGA-AA-3866-01A-01R-1022-07	Cecum	Complete Remission/Response	Not Available	NO	Not Available	WITH TUMOR	Not Available	11.36	YES	R0	Stage I	M0	N0	T2	NO	518	0	FEMALE	78	0	0	0	0	518	0	518	0	518	0	518
TCGA-AA-3867-01A-01R-1022-07	Sigmoid Colon		Not Available	YES	Not Available	WITH TUMOR	Not Available	304.5	YES	R2	Stage IV	M1	N2	T3	NO	731	0	MALE	74	0	0	0	0	731	0	731	0	0	1	394
TCGA-AA-3869-01A-01R-1022-07	Cecum	Partial Remission/Response	Not Available	YES	Not Available	WITH TUMOR	Not Available	Not Available	YES	R2	Stage IV	M1	N2	T4	NO	822	1	MALE	76	0	0	0	1	822	1	822	0	0	1	822
TCGA-AA-3870-01A-01R-1022-07	Ascending Colon	Complete Remission/Response	Not Available	YES	Not Available	WITH TUMOR	Not Available	Not Available	YES	R0	Stage IV	M1	N2	T3	NO	912	0	FEMALE	71	0	0	0	0	912	0	912	0	0	0	912
TCGA-AA-3875-01A-01R-0905-07	Ascending Colon		Not Available	NO	Not Available	WITH TUMOR	Not Available	.87	YES	R0	Stage I	M0	N0	T1	NO	549	0	FEMALE	78	0	0	0	0	549	0	549	0	0	0	549
TCGA-AA-3877-01A-01R-1022-07	Transverse Colon	Complete Remission/Response	Not Available	NO	Not Available	WITH TUMOR	Not Available	5.6	YES	R0	Stage I	M0	N0	T1	NO	943	0	FEMALE	83	0	0	0	0	943	0	943	0	943	0	943
TCGA-AA-3930-01A-01R-1022-07	Ascending Colon	Progressive Disease	Not Available	YES	Not Available	WITH TUMOR	Not Available	Not Available	YES	R2	Stage IV	M1	N2	T3	YES	61	1	MALE	66	0	0	0	1	61	1	61	0	0	1	61
TCGA-AA-3939-01A-01R-1022-07	Ascending Colon		Not Available	NO	Not Available	WITH TUMOR	Not Available	Not Available	YES	R0	Stage IIA	M0	N0	T3	NO	395	0	MALE	83	0	0	0	0	395	0	395	0	0	0	395
TCGA-AA-3941-01A-01R-1022-07	Ascending Colon		Not Available	YES	Not Available	WITH TUMOR	Not Available	Not Available	YES	R0	Stage IVA	M1a	N1b	T4	NO	730	0	FEMALE	84	0	0	0	0	730	0	730	0	0	0	730
TCGA-AA-3947-01A-01R-1022-07	Ascending Colon	Complete Remission/Response	Not Available	NO	Not Available	WITH TUMOR	Not Available	Not Available	YES	R0	Stage IIB	M0	N0	T4	NO	1004	0	FEMALE	60	0	0	0	0	1004	0	1004	0	1004	0	1004
TCGA-AA-3949-01A-01R-1022-07	Ascending Colon	Complete Remission/Response	Not Available	NO	Not Available	WITH TUMOR	Not Available	Not Available	YES	R0	Stage IIIB	M0	N1	T3	NO	791	0	FEMALE	87	0	0	0	0	791	0	791	0	791	0	791
TCGA-AA-3950-01A-02R-1022-07	Ascending Colon	Complete Remission/Response	Not Available	NO	Not Available	WITH TUMOR	Not Available	Not Available	YES	R0	Stage IIA	M0	N0	T3	NO	730	0	FEMALE	79	0	0	0	0	730	0	730	0	730	0	730
TCGA-AA-3952-01A-01R-1022-07	Descending Colon	0	Not Available	YES	Not Available	WITH TUMOR	Not Available	Not Available	YES	R0	Stage IIIC	M0	N2	T3	YES	61	1	MALE	68	0	0	0	1	61	1	61	0	0	1	61
TCGA-AA-3955-01A-02R-1022-07	Descending Colon	Complete Remission/Response	Not Available	YES	Not Available	WITH TUMOR	Not Available	Not Available	YES	R0	Stage IIIB	M0	N2a	T2	NO	638	0	MALE	38	0	0	0	0	638	0	638	0	638	0	638
TCGA-AA-3956-01A-02R-1022-07	Cecum		Not Available	NO	Not Available	WITH TUMOR	Not Available	3.5	YES	R0	Stage IIA	M0	N0	T3	NO	1035	0	MALE	65	0	0	0	0	1035	0	1035	0	0	0	1035
TCGA-AA-3966-01A-01R-1113-07	Hepatic Flexure	0	Not Available	YES	Not Available	WITH TUMOR	Not Available	Not Available	YES	Not Available	Stage IIA	M0	N0	T3	YES	61	0	FEMALE	89	0	0	0	0	61	0	61	0	0	0	61
TCGA-AA-3968-01A-01R-1022-07	Sigmoid Colon	Complete Remission/Response	Not Available	NO	Not Available	WITH TUMOR	Not Available	1.55	YES	R0	Stage I	M0	N0	T2	NO	669	0	FEMALE	55	0	0	0	0	669	0	669	0	669	0	669
TCGA-AA-3970-01A-01R-1022-07	Sigmoid Colon	Complete Remission/Response	Not Available	NO	Not Available	WITH TUMOR	Not Available	Not Available	YES	R0	Stage IIA	M0	N0	T3	NO	1096	0	MALE	65	0	0	0	0	1096	0	1096	0	1096	0	1096
TCGA-AA-3971-01A-01R-1022-07	Sigmoid Colon	Complete Remission/Response	Not Available	NO	Not Available	WITH TUMOR	Not Available	1.48	YES	R0	Stage III	M0	N1	T3	NO	489	0	MALE	58	0	0	0	0	489	0	489	0	489	0	489
TCGA-AA-3972-01A-01R-1022-07	Sigmoid Colon	Progressive Disease	Not Available	NO	Not Available	WITH TUMOR	Not Available	5.15	YES	R2	Stage IV	M1	N1	T3	NO	1551	0	MALE	72	0	0	0	0	1551	0	1551	0	0	1	1216
TCGA-AA-3973-01A-01R-1022-07	Sigmoid Colon	Stable Disease	Not Available	YES	Not Available	WITH TUMOR	Not Available	375.2	YES	R2	Stage IV	M1	N1	T4	YES	397	0	MALE	69	0	0	0	0	397	0	397	0	0	0	397
TCGA-AA-3975-01A-01R-1022-07	Sigmoid Colon	Complete Remission/Response	Not Available	NO	Not Available	WITH TUMOR	Not Available	Not Available	YES	R0	Stage I	M0	N0	T2	NO	1036	0	MALE	80	0	0	0	0	1036	0	1036	0	1036	0	1036
TCGA-AA-3976-01A-01R-1022-07	Sigmoid Colon	Complete Remission/Response	Not Available	Not Available	Not Available	WITH TUMOR	Not Available	Not Available	YES	R0	Stage IIIA	M0	N1	T2	NO	791	0	MALE	70	0	0	0	0	791	0	791	0	791	0	791
TCGA-AA-3977-01A-01R-1022-07	Sigmoid Colon	Complete Remission/Response	Not Available	NO	Not Available	WITH TUMOR	Not Available	Not Available	YES	Not Available	Not Available	Not Available	N0	T2	NO	761	0	MALE	65	0	0	0	0	761	0	761	0	761	0	761
TCGA-AA-3979-01A-01R-1022-07	Sigmoid Colon	Complete Remission/Response	Not Available	NO	Not Available	WITH TUMOR	Not Available	Not Available	YES	R0	Stage IIA	M0	N0	T3	NO	730	0	MALE	84	0	0	0	0	730	0	730	0	730	0	730
TCGA-AA-3980-01A-02R-1022-07	Sigmoid Colon	Complete Remission/Response	Not Available	YES	Not Available	WITH TUMOR	Not Available	Not Available	YES	Not Available	Stage I	M0	N0	T2	YES	242	0	FEMALE	89	0	0	0	0	822	0	822	0	822	0	822
TCGA-AA-3982-01A-02R-1022-07	Sigmoid Colon		Not Available	YES	Not Available	WITH TUMOR	Not Available	Not Available	YES	Not Available	Stage IIIB	M0	N1	T3	YES	822	0	MALE	75	0	0	0	0	822	0	822	0	0	0	822
TCGA-AA-3986-01A-02R-1022-07	Transverse Colon	Complete Remission/Response	Not Available	NO	Not Available	WITH TUMOR	Not Available	1.89	YES	R0	Stage I	M0	N0	T2	NO	580	0	MALE	73	0	0	0	0	580	0	580	0	580	0	580
TCGA-AA-3989-01A-01R-1022-07	Transverse Colon		Not Available	YES	Not Available	WITH TUMOR	Not Available	Not Available	YES	R2	Stage IV	M1	N2	T3	NO	242	1	MALE	84	0	0	0	1	242	1	242	0	0	1	242
TCGA-AA-3994-01A-01R-1113-07	Transverse Colon	Complete Remission/Response	Not Available	NO	Not Available	WITH TUMOR	Not Available	3.52	YES	R0	Stage IIIB	M0	N1	T3	NO	822	0	MALE	69	0	0	0	0	822	0	822	0	822	0	822
TCGA-AA-A004-01A-01R-A00A-07	Sigmoid Colon	Complete Remission/Response	Not Available	NO	Not Available		Not Available	Not Available	YES	R0	Stage IIA	M0	N0	T3	NO	424	0	MALE	76	0	0	0	0	424	0	424	0	424	0	424
TCGA-AA-A00A-01A-01R-A002-07	Ascending Colon		Not Available	NO	Not Available	WITH TUMOR	Not Available	Not Available	YES	R0	Stage IIA	M0	N0	T3	NO	1157	0	MALE	80	0	0	0	0	1157	0	1157	0	0	0	1157
TCGA-AA-A00D-01A-01R-A002-07	Ascending Colon	Complete Remission/Response	Not Available	NO	Not Available		Not Available	1.02	YES	R0	Stage I	M0	N0	T2	NO	578	0	MALE	70	0	0	0	0	578	0	578	0	578	0	578
TCGA-AA-A00E-01A-01R-A002-07	Ascending Colon	Complete Remission/Response	Not Available	NO	Not Available	WITH TUMOR	Not Available	10.56	YES	R0	Stage IIA	M0	N0	T3	NO	913	0	MALE	65	0	0	0	0	913	0	913	0	913	0	913
TCGA-AA-A00F-01A-01R-A002-07	Sigmoid Colon	Partial Remission/Response	Not Available	YES	Not Available	WITH TUMOR	Not Available	2.93	YES	R0	Stage IIIC	M0	N2	T3	NO	1035	0	MALE	66	0	0	0	0	1035	0	1035	0	0	0	1035
TCGA-AA-A00J-01A-02R-A002-07	Ascending Colon	Partial Remission/Response	Not Available	YES	Not Available	WITH TUMOR	Not Available	Not Available	YES	R0	Stage IIIB	M0	N1	T4	NO	549	0	MALE	80	0	0	0	0	549	0	549	0	0	0	549
TCGA-AA-A00K-01A-02R-A002-07	Sigmoid Colon		Not Available	NO	Not Available	WITH TUMOR	Not Available	Not Available	YES	R0	Stage IIA	M0	N0	T3	NO	549	0	MALE	79	0	0	0	0	549	0	549	0	0	0	549
TCGA-AA-A00L-01A-01R-A002-07	Transverse Colon	Complete Remission/Response	Not Available	NO	Not Available	WITH TUMOR	Not Available	Not Available	YES	R0	Stage IIA	M0	N0	T3	NO	1157	0	MALE	66	0	0	0	0	1157	0	1157	0	1157	0	1157
TCGA-AA-A00N-01A-02R-A00A-07	Cecum	0	Not Available	YES	Not Available	WITH TUMOR	Not Available	9.01	YES	R0	Stage IIB	M0	N0	T4	NO	122	1	MALE	75	0	0	0	1	122	1	122	0	0	1	122
TCGA-AA-A00O-01A-02R-A089-07	Sigmoid Colon		Not Available	YES	Not Available	WITH TUMOR	Not Available	3.25	YES	R0	Stage IIIC	M0	N2	T3	NO	822	0	FEMALE	83	0	0	0	0	822	0	822	0	0	0	822
TCGA-AA-A00Q-01A-01R-A002-07	Sigmoid Colon	Complete Remission/Response	Not Available	YES	Not Available	WITH TUMOR	Not Available	89.58	YES	R0	Stage IIIB	M0	N1	T4	NO	1278	0	FEMALE	66	0	0	0	0	1278	0	1278	0	1278	0	1278
TCGA-AA-A00R-01A-01R-A002-07	Cecum	0	Not Available	NO	Not Available	WITH TUMOR	Not Available	0.34	YES	R0	Stage I	M0	N0	T2	NO	30	0	FEMALE	64	0	0	0	0	30	0	30	0	0	0	30
TCGA-AA-A00U-01A-01R-A002-07	Ascending Colon	Complete Remission/Response	Not Available	NO	Not Available	WITH TUMOR	Not Available	Not Available	YES	R0	Stage IIIB	M0	N1	T3	NO	518	0	MALE	50	0	0	0	0	518	0	518	0	518	0	518
TCGA-AA-A00W-01A-01R-A002-07	Sigmoid Colon	Partial Remission/Response	Not Available	NO	Not Available	WITH TUMOR	Not Available	1.22	YES	R0	Stage I	M0	N0	T1	NO	456	0	MALE	80	0	0	0	0	456	0	456	0	0	0	456
TCGA-AA-A00Z-01A-01R-A002-07	Sigmoid Colon	Complete Remission/Response	Not Available	YES	Not Available		Not Available	1.18	YES	R0	Stage IIA	M0	N0	T3	NO	669	0	MALE	70	0	0	0	0	669	0	669	0	669	0	669
TCGA-AA-A010-01A-01R-A089-07	Transverse Colon	Complete Remission/Response	Not Available	NO	Not Available	WITH TUMOR	Not Available	0.20	YES	R0	Stage IIB	M0	N0	T4	NO	1064	0	FEMALE	46	0	0	0	0	1064	0	1064	0	1064	0	1064
TCGA-AA-A017-01A-01R-A00A-07	Sigmoid Colon	Complete Remission/Response	Not Available	YES	Not Available	WITH TUMOR	Not Available	Not Available	YES	R0	Stage IIA	M0	N0	T3	NO	457	0	FEMALE	57	0	0	0	0	457	0	457	0	457	0	457
TCGA-AA-A01C-01A-01R-A00A-07	Ascending Colon		Not Available	YES	Not Available	WITH TUMOR	Not Available	Not Available	YES	R0	Stage IIIA	M0	N1	T2	NO	457	0	MALE	75	0	0	0	0	457	0	457	0	0	0	457
TCGA-AA-A01D-01A-01R-A00A-07	Sigmoid Colon	Progressive Disease	Not Available	YES	Not Available	WITH TUMOR	Not Available	Not Available	YES	R0	Stage IIIC	M0	N2	T3	NO	334	1	FEMALE	47	0	0	0	1	334	1	334	0	0	1	183
TCGA-AA-A01F-01A-01R-A002-07	Sigmoid Colon		Not Available	YES	Not Available	WITH TUMOR	Not Available	Not Available	YES	R0	Stage IIIB	M0	N1	T3	NO	974	0	MALE	72	0	0	0	0	974	0	974	0	0	0	974
TCGA-AA-A01G-01A-01R-A002-07	Cecum	Complete Remission/Response	Not Available	NO	Not Available	WITH TUMOR	Not Available	Not Available	YES	R0	Stage IIA	M0	N0	T3	NO	365	0	MALE	63	0	0	0	0	365	0	365	0	365	0	365
TCGA-AA-A01I-01A-02R-A089-07	Sigmoid Colon	Complete Remission/Response	Not Available	NO	Not Available	WITH TUMOR	Not Available	Not Available	YES	R0	Stage I	M0	N0	T2	NO	943	0	MALE	76	0	0	0	0	943	0	943	0	943	0	943
TCGA-AA-A01K-01A-01R-A00A-07	Sigmoid Colon	Complete Remission/Response	Not Available	YES	Not Available	WITH TUMOR	Not Available	Not Available	YES	R0	Stage IIIC	M0	N2	T3	NO	943	0	FEMALE	74	0	0	0	0	943	0	943	0	943	0	943
TCGA-AA-A01P-01A-21R-A083-07	Ascending Colon		Not Available	YES	Not Available	WITH TUMOR	Not Available	1.11	YES	R0	Stage III	M0	N1	T3	Not Available	1158	1	FEMALE	80	0	0	0	1	1158	1	1158	0	0	1	762
TCGA-AA-A01Q-01A-01R-A002-07	Ascending Colon	0	Not Available	YES	Not Available	WITH TUMOR	Not Available	1.88	YES	R0	Stage II	M0	N0	T3	Not Available	31	0	FEMALE	48	0	0	0	0	31	0	31	0	0	0	31
TCGA-AA-A01R-01A-21R-A083-07	Ascending Colon	Partial Remission/Response	Not Available	YES	Not Available	WITH TUMOR	Not Available	1.83	YES	R0	Stage III	M0	N2	T3	Not Available	1065	0	MALE	47	0	0	0	0	1065	0	1065	0	0	1	608
TCGA-AA-A01S-01A-21R-A083-07	Sigmoid Colon	0	Not Available	Not Available	Not Available	WITH TUMOR	Not Available	0.82	YES	R0	Stage III	M0	N1	T3	Not Available	31	0	FEMALE	47	0	0	0	0	31	0	31	0	0	0	31
TCGA-AA-A01T-01A-21R-A16W-07	Sigmoid Colon	Complete Remission/Response	Not Available	YES	Not Available	WITH TUMOR	Not Available	0.70	YES	R0	Stage III	M0	N1	T3	Not Available	1005	0	FEMALE	63	0	0	0	0	1005	0	1005	0	1005	0	1005
TCGA-AA-A01V-01A-23R-A083-07	Cecum	0	Not Available	Not Available	Not Available	WITH TUMOR	Not Available	4.09	YES	R0	Stage I	M0	N0	T2	Not Available	31	0	MALE	59	0	0	0	0	31	0	31	0	0	0	31
TCGA-AA-A01X-01A-21R-A083-07	Sigmoid Colon		Not Available	YES	Not Available	WITH TUMOR	Not Available	11.08	YES	RX	Stage III	M0	N1	T2	Not Available	791	0	FEMALE	80	0	0	0	0	791	0	791	0	0	1	791
TCGA-AA-A01Z-01A-11R-A083-07	Ascending Colon	Progressive Disease	Not Available	YES	Not Available	WITH TUMOR	Not Available	18.87	YES	R0	Stage II	M0	N0	T3	Not Available	1126	0	MALE	68	0	0	0	0	1126	0	1126	0	0	1	1126
TCGA-AA-A024-01A-02R-A00A-07	Descending Colon	Complete Remission/Response	Not Available	Not Available	Not Available		Not Available	3.77	YES	R0	Stage II	M0	N0	T3	Not Available	1188	1	MALE	81	0	0	0	1	1188	0	1188	0	1188	0	1188
TCGA-AA-A029-01A-01R-A00A-07	Cecum	Complete Remission/Response	Not Available	Not Available	Not Available	WITH TUMOR	Not Available	1.97	YES	R0	Stage II	M0	N0	T3	Not Available	1581	0	MALE	67	0	0	0	0	1581	0	1581	0	1581	0	1581
TCGA-AA-A02E-01A-01R-A00A-07	Cecum	0	Not Available	YES	Not Available	WITH TUMOR	Not Available	441.90	YES	R2	Stage IV	M1	N1	T3	YES	90	1	FEMALE	82	0	0	0	1	90	1	90	0	0	1	90
TCGA-AA-A02F-01A-01R-A089-07	Sigmoid Colon	Partial Remission/Response	Not Available	YES	Not Available	WITH TUMOR	Not Available	2.49	YES	R2	Stage IV	M1	N1	T3	YES	1216	0	FEMALE	68	0	0	0	0	1216	0	1216	0	0	0	1216
TCGA-AA-A02H-01A-01R-A089-07	Sigmoid Colon	0	Not Available	YES	Not Available	WITH TUMOR	Not Available	1387	YES	R2	Stage IV	M1	N2	T3	YES	61	1	FEMALE	74	0	0	0	1	61	1	61	0	0	1	61
TCGA-AA-A02J-01A-01R-A00A-07	Sigmoid Colon	0	Not Available	YES	Not Available	WITH TUMOR	Not Available	96.57	YES	R2	Stage IV	M1	N0	T3	YES	153	1	FEMALE	70	0	0	0	1	153	1	153	0	0	1	153
TCGA-AA-A02K-01A-03R-A32Y-07	Ascending Colon	Progressive Disease	Not Available	YES	Not Available	WITH TUMOR	Not Available	Not Available	YES	R2	Stage IV	M1	N2	T4	YES	426	1	MALE	50	0	0	0	1	426	1	426	0	0	1	306
TCGA-AA-A02O-01A-21R-A16W-07	Transverse Colon	0	Not Available	YES	Not Available	WITH TUMOR	Not Available	5.97	YES	R0	Stage II	M0	N0	T3	NO	28	0	MALE	82	0	0	0	0	28	0	28	0	0	0	28
TCGA-AA-A02R-01A-01R-A00A-07	Cecum	0	Not Available	YES	Not Available	WITH TUMOR	Not Available	2.67	YES	R0	Stage IIA	M0	N0	T3	YES	670	1	FEMALE	84	0	0	0	1	670	1	670	0	0	1	670
TCGA-AA-A02W-01A-01R-A00A-07	Sigmoid Colon	Complete Remission/Response	Not Available	Not Available	Not Available		Not Available	2.96	YES	R0	Stage I	M0	N0	T2	Not Available	1247	0	FEMALE	73	0	0	0	0	1247	0	1247	1	1005	1	1005
TCGA-AA-A02Y-01A-43R-A32Y-07	Cecum	Complete Remission/Response	Not Available	YES	Not Available		Not Available	0.98	YES	R0	Stage I	M0	N0	T2	YES	1216	0	MALE	73	0	0	0	0	1216	0	1216	0	1216	0	1216
TCGA-AA-A03F-01A-11R-A16W-07	Cecum		Not Available	Not Available	Not Available	WITH TUMOR	Not Available	1.09	YES	R0	Stage III	M0	N2	T3	Not Available	0	1	FEMALE	90	0	0	0	1	549	1	549	0	0	1	549
TCGA-AA-A03J-01A-21R-A16W-07	Sigmoid Colon	Complete Remission/Response	Not Available	Not Available	Not Available		Not Available	2.09	YES	R0	Stage I	M0	N0	T2	Not Available	1246	0	FEMALE	65	0	0	0	0	1246	0	1246	0	1246	0	1246
TCGA-AD-5900-01A-11R-1653-07	Ascending Colon	Complete Remission/Response	Not Available	NO	Not Available	TUMOR FREE	Not Available	Not Available	YES	R0	Stage I	MX	N0	T2	Not Available	370	0	MALE	67	0	0	0	0	370	0	370	0	370	0	370
TCGA-AD-6548-01A-11R-1839-07	Splenic Flexure	Complete Remission/Response	Not Available	NO	Not Available		Not Available	2.6	YES	R0	Stage I	M0	N0	T2	Not Available	650	0	FEMALE	81	78.6	157.5	31.6856	0	650	0	650	0	650	0	650
TCGA-AD-6888-01A-11R-1928-07	Hepatic Flexure	Complete Remission/Response	Not Available	YES	Not Available	TUMOR FREE	Not Available	Not Available	YES	R0	Stage IIIB	M0	N1b	T3	YES	472	1	MALE	73	96	183	28.6661	1	472	1	472	1	343	1	343
TCGA-AD-6889-01A-11R-1928-07	Ascending Colon	Complete Remission/Response	Not Available	NO	Not Available	TUMOR FREE	Not Available	7.5	YES	R0	Stage IIA	M0	N0	T3	NO	2532	1	MALE	76	0	0	0	1	2532	0	2532	1	1516	1	1516
TCGA-AD-6890-01A-11R-1928-07	Ascending Colon	Complete Remission/Response	Not Available	NO	Not Available	TUMOR FREE	Not Available	0.8	YES	Not Available	Not Available	MX	N0	T1	NO	746	0	MALE	65	0	0	0	0	746	0	746	0	746	0	746
TCGA-AD-6895-01A-11R-1928-07	Cecum	Complete Remission/Response	Not Available	YES	Not Available	TUMOR FREE	Not Available	Not Available	YES	R0	Stage IIIB	M0	N1a	T3	YES	763	0	MALE	84	68	170	23.5294	0	763	0	763	0	763	0	763
TCGA-AD-6899-01A-11R-1928-07	Cecum	Complete Remission/Response	Not Available	YES	Not Available	TUMOR FREE	Not Available	6.1	YES	Not Available	Stage IIIC	MX	N2b	T4a	YES	176	1	MALE	84	62	175	20.2449	1	176	0	176	0	176	0	176
TCGA-AD-6901-01A-11R-1928-07	Cecum	Complete Remission/Response	Not Available	NO	Not Available	WITH TUMOR	Not Available	5.9	YES	Not Available	Not Available	MX	N0	T3	NO	682	1	MALE	78	69	170	23.8754	1	682	1	682	1	468	1	468
TCGA-AD-6963-01A-11R-1928-07	Ascending Colon	Complete Remission/Response	Not Available	NO	Not Available	TUMOR FREE	Not Available	5.5	YES	Not Available	Not Available	MX	N0	T3	NO	834	0	MALE	58	107	193	28.7256	0	834	0	834	0	834	0	834
TCGA-AD-6964-01A-11R-1928-07	Cecum	Progressive Disease	MLH1-Not Expressed;MSH2-Expressed;PMS2-Not Expressed;MSH6-Expressed	YES	NO	WITH TUMOR	Not Available	Not Available	YES	Not Available	Not Available	Not Available	N2b	T4a	YES	331	1	MALE	58	91	183	27.1731	1	331	1	331	0	0	1	325
TCGA-AD-6965-01A-11R-1928-07	Cecum	Complete Remission/Response	Not Available	YES	Not Available	WITH TUMOR	Not Available	Not Available	YES	R1	Stage IIIC	M0	N2b	T4a	YES	805	0	MALE	62	95	183	28.3675	0	805	0	805	1	648	1	648
TCGA-AD-A5EK-01A-11R-A28H-07	Ascending Colon	Complete Remission/Response	MLH1-Expressed;MSH2-Expressed;PMS2-Expressed;MSH6-Expressed	Not Available	NO	TUMOR FREE	Unknown	1.2	YES	R0	Stage I	MX	N0	T2	NO	500	0	MALE	51	100	190	27.7008	0	500	0	500	0	500	0	500
TCGA-AM-5820-01A-01R-1653-07	Sigmoid Colon		Not Available	YES	NO	TUMOR FREE	Not Available	176.1	YES	R0	Stage IVA	M1	N2	T4a	NO	14	0	FEMALE	59	98	164	36.4366	0	14	0	14	0	0	0	14
TCGA-AM-5821-01A-01R-1653-07	Sigmoid Colon		Not Available	NO	Not Available	TUMOR FREE	Not Available	Not Available	NO	R0	Stage IIA	M0	N0	T3	NO	28	0	FEMALE	68	68	148	31.0446	0	28	0	28	0	0	0	28
TCGA-AU-3779-01A-01R-1723-07	Rectosigmoid Junction		Not Available	NO	NO	TUMOR FREE	Not Available	Not Available	YES	R0	Stage IIA	M0	N0	T3	NO	441	0	FEMALE	80	83	157	33.6728	0	441	0	441	0	0	0	441
TCGA-AU-6004-01A-11R-1723-07	Cecum		Not Available	NO	Not Available	TUMOR FREE	Not Available	Not Available	YES	R0	Stage I	M0	N0	T2	NO	824	0	FEMALE	69	55	160	21.4844	0	824	0	824	0	0	0	824
TCGA-AY-4070-01A-01R-1113-07	Cecum		Not Available	YES	Not Available	WITH TUMOR	Not Available	67.5	YES	R1	Stage IIIC	M0	N2	T3	YES	496	1	FEMALE	50	100.8	160	39.375	1	496	1	496	0	0	1	186
TCGA-AY-4071-01A-01R-1113-07	Not Available		Not Available	NO	Not Available	TUMOR FREE	Not Available	6.0	YES	R0	Stage I	Not Available	N0	T1	NO	29	1	FEMALE	63	113.7	0	0	1	29	0	29	0	0	0	29
TCGA-AY-5543-01A-01R-1653-07	Ascending Colon	Complete Remission/Response	Not Available	NO	NO	TUMOR FREE	Not Available	Not Available	YES	R0	Stage IVA	M1	N1a	T3	NO	1004	0	FEMALE	65	61.3	0	0	0	1004	0	1004	0	0	0	1004
TCGA-AY-6196-01A-11R-1723-07	Cecum		MLH1-Not Expressed;MSH2-Not Expressed;MSH6-Not Expressed	YES	NO	TUMOR FREE	Not Available	5.5	YES	R0	Stage IIIC	Not Available	N2b	T3	NO	6	0	MALE	47	0	0	0	0	6	0	6	0	0	0	6
TCGA-AY-6197-01A-11R-1723-07	Cecum	Complete Remission/Response	MLH1-Expressed;MSH2-Not Expressed;MSH6-Not Expressed	NO	YES	TUMOR FREE	Not Available	Not Available	YES	R0	Stage IIA	Not Available	N0	T3	NO	652	0	MALE	60	158	0	0	0	652	0	652	0	652	0	652
TCGA-AY-6386-01A-21R-1723-07	Cecum	Complete Remission/Response	Not Available	NO	NO	TUMOR FREE	Not Available	1.3	YES	R0	Stage IIIB	M0	N1a	T3	NO	542	0	FEMALE	66	86	153	36.738	0	542	0	542	0	542	0	542
TCGA-AY-A54L-01A-11R-A28H-07	Transverse Colon	Complete Remission/Response	MLH1-Expressed;MSH2-Expressed;PMS2-Expressed;MSH6-Expressed	NO	NO	TUMOR FREE	NO	2.5	YES	R0	Stage I	M0	N0	T2	NO	525	0	FEMALE	74	68	172	22.9854	0	525	0	525	1	396	1	396
TCGA-AY-A69D-01A-11R-A37K-07	Transverse Colon	Complete Remission/Response	MLH1-Not Expressed;MSH2-Not Expressed;PMS2-Not Expressed	NO	NO	TUMOR FREE	NO	1.0	YES	R0	Stage IIA	M0	N0	T3	NO	543	0	FEMALE	55	103	165	37.8329	0	543	0	543	0	543	0	543
TCGA-AY-A71X-01A-12R-A37K-07	Cecum	Complete Remission/Response	MLH1-Not Expressed;MSH2-Not Expressed;PMS2-Not Expressed;MSH6-Not Expressed	NO	NO	TUMOR FREE	NO	4.8	YES	R0	Stage I	M0	N0	T2	NO	588	0	FEMALE	54	130	164	48.3343	0	588	0	588	0	588	0	588
TCGA-AY-A8YK-01A-11R-A41B-07	Sigmoid Colon	Complete Remission/Response	MLH1-Not Expressed;MSH2-Not Expressed;PMS2-Not Expressed;MSH6-Not Expressed	YES	NO	TUMOR FREE	YES	5.9	YES	R0	Stage IVA	M1	N2a	T3	YES	573	0	MALE	44	86.1	185	25.157	0	573	0	573	0	0	0	573
TCGA-AZ-4308-01A-01R-1410-07	Sigmoid Colon	Complete Remission/Response	MLH1-Expressed;MSH2-Expressed;MSH6-Expressed	YES	NO	TUMOR FREE	Not Available	0.5	YES	R0	Stage IIIB	M0	N1	T3	NO	3324	0	FEMALE	47	73	0	0	0	3324	0	3324	0	3324	0	3324
TCGA-AZ-4313-01A-01R-1410-07	Descending Colon	Complete Remission/Response	Not Available	YES	Not Available	TUMOR FREE	Not Available	5.9	YES	Not Available	Stage I	M0	N0	T1	YES	2310	0	FEMALE	51	57	0	0	0	2310	0	2310	0	2310	0	2310
TCGA-AZ-4315-01A-01R-1410-07	Cecum		Not Available	NO	Not Available	TUMOR FREE	Not Available	1.5	YES	R0	Stage IIA	M0	N0	T3	NO	1776	0	MALE	61	84	0	0	0	1776	0	1776	0	0	0	1776
TCGA-AZ-4323-01A-21R-1839-07	Cecum		Not Available	Not Available	Not Available	WITH TUMOR	Not Available	Not Available	YES	Not Available	Stage IV	M1	N2	T4	YES	43	1	MALE	37	0	0	0	1	43	1	43	0	0	1	43
TCGA-AZ-4614-01A-01R-1410-07	Not Available		Not Available	YES	Not Available	WITH TUMOR	Not Available	49.7	YES	R0	Stage IVA	M1	N1	T4a	YES	172	1	FEMALE	71	70	0	0	1	172	1	172	0	0	1	172
TCGA-AZ-4615-01A-01R-1410-07	Not Available		Not Available	YES	Not Available		Not Available	2.1	YES	RX	Stage IIIB	M0	N1	T3	YES	1002	0	MALE	84	84	170	29.0657	0	1002	0	1002	0	0	1	688
TCGA-AZ-4616-01A-21R-1839-07	Cecum		Not Available	YES	Not Available		Not Available	Not Available	YES	Not Available	Stage IV	M1	N2	T3	YES	156	1	FEMALE	82	0	0	0	1	156	1	156	0	0	1	156
TCGA-AZ-4682-01B-01R-A32Z-07	Sigmoid Colon		Not Available	NO	Not Available	WITH TUMOR	Not Available	Not Available	YES	R0	Stage IVA	M1	N0	T3	NO	680	1	MALE	61	98	0	0	1	680	1	680	0	0	1	680
TCGA-AZ-4684-01A-01R-1410-07	Not Available		Not Available	YES	Not Available	WITH TUMOR	Not Available	8.9	YES	Not Available	Stage IVA	M1	N2	T3	Not Available	1977	0	MALE	49	94	0	0	0	1977	0	1977	0	0	1	411
TCGA-AZ-5403-01A-01R-1653-07	Sigmoid Colon		Not Available	NO	Not Available	WITH TUMOR	Not Available	2.3	YES	Not Available	Stage II	MX	N0	T3	NO	1910	1	MALE	43	0	0	0	1	1910	1	1910	0	0	1	304
TCGA-AZ-5407-01A-01R-1723-07	Cecum	Complete Remission/Response	Not Available	NO	NO	TUMOR FREE	Not Available	Not Available	YES	Not Available	Stage I	M0	N0	T1	NO	2683	0	FEMALE	51	0	0	0	0	2683	0	2683	0	2683	0	2683
TCGA-AZ-6598-01A-11R-1774-07	Discrepancy	Complete Remission/Response	Not Available	NO	Not Available		Not Available	7.5	YES	Not Available	Stage II	MX	N0	T3	NO	1503	1	FEMALE	77	0	0	0	1	1503	0	1503	0	1503	0	1503
TCGA-AZ-6599-01A-11R-1774-07	Cecum	Complete Remission/Response	Not Available	NO	Not Available		Not Available	Not Available	YES	Not Available	Stage I	MX	N0	T2	NO	206	1	MALE	72	0	0	0	1	206	0	206	0	206	0	206
TCGA-AZ-6600-01A-11R-1774-07	Hepatic Flexure	Progressive Disease	Not Available	YES	Not Available	WITH TUMOR	Not Available	20.1	YES	Not Available	Stage IV	M1	N1	T4	YES	368	1	MALE	64	0	0	0	1	368	1	368	0	0	1	368
TCGA-AZ-6601-01A-11R-1774-07	Sigmoid Colon	Progressive Disease	Not Available	YES	Not Available	WITH TUMOR	Not Available	1.8	YES	Not Available	Stage II	M0	N0	T3	YES	3042	1	MALE	68	59	162	22.4813	1	3042	1	3042	0	0	1	2270
TCGA-AZ-6603-01A-11R-1839-07	Sigmoid Colon	Complete Remission/Response	Not Available	NO	Not Available	TUMOR FREE	Not Available	Not Available	YES	Not Available	Not Available	MX	N1	T2	NO	899	1	FEMALE	77	0	0	0	1	899	0	899	0	899	0	899
TCGA-AZ-6605-01A-11R-1839-07	Ascending Colon	Stable Disease	Not Available	YES	Not Available	TUMOR FREE	Not Available	2.5	YES	Not Available	Stage IIIB	M0	N1	T4	YES	159	1	MALE	77	0	0	0	1	159	0	159	0	0	0	159
TCGA-AZ-6606-01A-11R-1839-07	Cecum	Progressive Disease	Not Available	YES	Not Available	WITH TUMOR	Not Available	10.6	YES	Not Available	Stage IV	M1	N2	T4	YES	357	1	MALE	81	0	0	0	1	357	1	357	0	0	1	357
TCGA-AZ-6607-01A-11R-1839-07	Sigmoid Colon	Complete Remission/Response	Not Available	YES	Not Available	WITH TUMOR	Not Available	22.6	NO	Not Available	Stage IV	M1	N2	T4	YES	97	1	MALE	69	0	0	0	1	97	1	97	0	0	1	97
TCGA-AZ-6608-01A-11R-1839-07	Sigmoid Colon	Progressive Disease	Not Available	YES	Not Available		Not Available	3.7	YES	Not Available	Stage IIIA	M0	N1	T2	YES	59	1	FEMALE	55	0	0	0	1	59	0	59	0	0	0	59
TCGA-CA-5254-01A-21R-1839-07	Transverse Colon	Complete Remission/Response	Not Available	Not Available	Not Available	TUMOR FREE	Not Available	Not Available	NO	RX	Stage IIA	M0	N0	T3	Not Available	386	0	FEMALE	42	55	154	23.1911	0	386	0	386	0	386	0	386
TCGA-CA-5255-01A-11R-1839-07	Ascending Colon	Complete Remission/Response	Not Available	Not Available	Not Available	TUMOR FREE	Not Available	Not Available	NO	RX	Stage IIA	M0	N0	T3	Not Available	376	0	MALE	45	56	172	18.9292	0	376	0	376	0	376	0	376
TCGA-CA-5256-01A-01R-1410-07	Hepatic Flexure	Complete Remission/Response	Not Available	Not Available	Not Available	TUMOR FREE	Not Available	Not Available	NO	R0	Stage IIA	M0	N0	T3	Not Available	379	0	FEMALE	54	52	160	20.3125	0	379	0	379	0	379	0	379
TCGA-CA-5796-01A-01R-1653-07	Ascending Colon	Complete Remission/Response	Not Available	Not Available	Not Available	TUMOR FREE	Not Available	Not Available	NO	R0	Stage IIA	M0	N0	T3	Not Available	377	0	FEMALE	52	0	0	0	0	377	0	377	0	377	0	377
TCGA-CA-5797-01A-01R-1653-07	Sigmoid Colon	Complete Remission/Response	Not Available	Not Available	Not Available	TUMOR FREE	Not Available	Not Available	NO	R0	Stage IIA	M0	N0	T3	Not Available	383	0	MALE	56	0	0	0	0	383	0	383	0	383	0	383
TCGA-CA-6715-01A-21R-1839-07	Sigmoid Colon	Complete Remission/Response	Not Available	Not Available	Not Available	TUMOR FREE	Not Available	Not Available	YES	RX	Stage IIIB	M0	N1	T3	Not Available	383	0	MALE	63	57	158	22.8329	0	383	0	383	0	383	0	383
TCGA-CA-6716-01A-11R-1839-07	Ascending Colon	Complete Remission/Response	Not Available	Not Available	Not Available	TUMOR FREE	Not Available	Not Available	NO	RX	Stage IIA	M0	N0	T3	Not Available	371	0	MALE	65	58	167	20.7967	0	371	0	371	0	371	0	371
TCGA-CA-6717-01A-11R-1839-07	Ascending Colon	Complete Remission/Response	Not Available	Not Available	Not Available	TUMOR FREE	Not Available	Not Available	NO	RX	Stage IIA	M0	N0	T3	Not Available	388	0	MALE	57	58	168	20.5499	0	388	0	388	0	388	0	388
TCGA-CA-6718-01A-11R-1839-07	Ascending Colon	Complete Remission/Response	Not Available	Not Available	Not Available	TUMOR FREE	Not Available	Not Available	NO	RX	Stage IIA	M0	N0	T3	Not Available	306	1	MALE	46	63	168	22.3214	1	306	1	306	1	207	1	207
TCGA-CA-6719-01A-11R-1839-07	Descending Colon	Progressive Disease	Not Available	Not Available	Not Available	TUMOR FREE	Not Available	Not Available	NO	RX	Stage IIA	M0	N0	T3	Not Available	435	0	MALE	77	61	172	20.6193	0	435	0	435	0	0	1	354
TCGA-CK-4947-01B-11R-1653-07	Sigmoid Colon	Stable Disease	Not Available	Not Available	Not Available	WITH TUMOR	Not Available	2.5	YES	RX	Stage IIIB	M0	N1	T4	Not Available	534	0	FEMALE	46	0	0	0	0	534	0	534	0	0	1	21
TCGA-CK-4948-01B-11R-1653-07	Sigmoid Colon	Complete Remission/Response	Not Available	Not Available	NO	TUMOR FREE	Not Available	1.2	YES	R0	Stage III	M0	N1	T3	Not Available	4502	0	FEMALE	45	0	0	0	0	4502	0	4502	0	4502	0	4502
TCGA-CK-4950-01A-01R-1723-07	Cecum	Complete Remission/Response	Not Available	NO	Not Available	TUMOR FREE	Not Available	Not Available	YES	R1	Stage IIIB	M0	N1	T3	NO	2599	0	FEMALE	68	0	0	0	0	2599	0	2599	0	2599	0	2599
TCGA-CK-4951-01A-01R-1410-07	Ascending Colon		Not Available	NO	Not Available	TUMOR FREE	Not Available	6.2	YES	R1	Stage IIA	M0	N0	T3	YES	2134	1	FEMALE	79	0	0	0	1	2134	0	2134	0	0	1	480
TCGA-CK-4952-01A-01R-1723-07	Ascending Colon		Not Available	NO	NO	TUMOR FREE	Not Available	Not Available	YES	RX	Stage IIIC	M0	N2	T4	NO	475	0	FEMALE	48	0	0	0	0	475	0	475	0	0	0	475
TCGA-CK-5912-01A-11R-1653-07	Cecum	Complete Remission/Response	Not Available	NO	Not Available	TUMOR FREE	Not Available	1.3	Not Available	RX	Stage I	MX	N0	T2	NO	1493	1	MALE	81	0	0	0	1	1493	0	1493	0	1493	0	1493
TCGA-CK-5913-01A-11R-1653-07	Cecum	Complete Remission/Response	MLH1-Not Expressed;MSH2-Expressed;PMS2-Not Expressed;MSH6-Expressed	NO	YES	TUMOR FREE	Not Available	0.6	Not Available	RX	Stage IIA	MX	N0	T3	NO	1561	0	FEMALE	58	0	0	0	0	1561	0	1561	0	1561	0	1561
TCGA-CK-5914-01A-11R-1653-07	Sigmoid Colon		Not Available	NO	Not Available	TUMOR FREE	Not Available	Not Available	Not Available	RX	Stage IIIB	MX	N1	T3	NO	669	0	MALE	81	0	0	0	0	669	0	669	0	0	0	669
TCGA-CK-5916-01A-11R-1653-07	Cecum	Progressive Disease	Not Available	YES	Not Available	WITH TUMOR	Not Available	3.2	Not Available	RX	Stage I	M0	N0	T1	NO	643	1	FEMALE	71	0	0	0	1	643	1	643	0	0	1	292
TCGA-CK-6747-01A-11R-1839-07	Cecum	Complete Remission/Response	Not Available	NO	Not Available	TUMOR FREE	Not Available	0.9	Not Available	RX	Stage IIA	MX	N0	T3	NO	820	0	FEMALE	87	0	0	0	0	2523	0	2523	0	2523	0	2523
TCGA-CK-6748-01A-11R-1839-07	Sigmoid Colon		Not Available	NO	NO	WITH TUMOR	Not Available	400.26	Not Available	RX	Stage IV	M1	N1	T3	NO	61	0	FEMALE	45	0	0	0	0	61	0	61	0	0	0	61
TCGA-CK-6751-01A-11R-1839-07	Ascending Colon		Not Available	NO	Not Available	TUMOR FREE	Not Available	1.3	Not Available	RX	Stage I	MX	N0	T2	NO	518	0	FEMALE	88	0	0	0	0	3780	0	3780	0	0	0	3780
TCGA-CM-4743-01A-01R-1723-07	Hepatic Flexure	Complete Remission/Response	Not Available	YES	Not Available	TUMOR FREE	Not Available	4	YES	R0	Stage IIA	M0	N0	T3	NO	701	0	MALE	69	84.4	167	30.2628	0	701	0	701	0	701	0	701
TCGA-CM-4744-01A-01R-A32Z-07	Cecum	Complete Remission/Response	Not Available	YES	Not Available	TUMOR FREE	Not Available	.9	YES	R0	Stage I	M0	N0	T2	YES	609	0	MALE	69	89.7	183	26.7849	0	609	0	609	0	609	0	609
TCGA-CM-4746-01A-01R-1410-07	Sigmoid Colon	Complete Remission/Response	Not Available	NO	Not Available	TUMOR FREE	Not Available	2.2	YES	R0	Stage I	M0	N0	T2	NO	1126	0	MALE	61	98	175	32	0	1126	0	1126	0	1126	0	1126
TCGA-CM-4747-01A-01R-1410-07	Cecum		MLH1-Not Expressed;MSH2-Not Expressed;PMS2-Not Expressed;MSH6-Not Expressed	YES	Not Available	TUMOR FREE	Not Available	2.6	YES	R0	Stage IVA	M1a	N1b	T4a	NO	761	0	MALE	47	76.7	188	21.701	0	761	0	761	0	0	0	761
TCGA-CM-4748-01A-01R-1410-07	Transverse Colon	Complete Remission/Response	MLH1-Not Expressed;MSH2-Not Expressed;PMS2-Not Expressed;MSH6-Not Expressed	YES	Not Available	TUMOR FREE	Not Available	2	YES	R0	Stage IIIB	M0	N1a	T4a	YES	792	0	MALE	53	89.8	176	28.9902	0	792	0	792	0	792	0	792
TCGA-CM-4750-01A-01R-1410-07	Not Available	Complete Remission/Response	MLH1-Not Expressed;MSH2-Not Expressed;PMS2-Not Expressed;MSH6-Not Expressed	YES	Not Available	TUMOR FREE	Not Available	1	YES	R0	Stage IIIA	M0	N1b	T1	NO	244	0	FEMALE	34	84.5	173	28.2335	0	244	0	244	0	244	0	244
TCGA-CM-4751-01A-02R-1839-07	Cecum	Complete Remission/Response	Not Available	YES	Not Available	TUMOR FREE	Not Available	4.2	YES	R0	Stage IIIB	M0	N1b	T3	YES	822	0	MALE	62	115	183	34.3396	0	822	0	822	0	822	0	822
TCGA-CM-4752-01A-01R-1410-07	Ascending Colon	Complete Remission/Response	Not Available	NO	Not Available	TUMOR FREE	Not Available	2.2	YES	R0	Stage IIA	M0	N0	T3	NO	396	0	MALE	58	71.2	163	26.7981	0	396	0	396	0	396	0	396
TCGA-CM-5341-01A-01R-1410-07	Sigmoid Colon	Complete Remission/Response	Not Available	YES	Not Available	TUMOR FREE	Not Available	16.7	YES	R0	Stage IIIA	M0	N1a	T2	NO	884	0	FEMALE	82	80.2	145	38.1451	0	884	0	884	0	884	0	884
TCGA-CM-5344-01A-21R-1723-07	Sigmoid Colon		MLH1-Not Expressed;MSH2-Not Expressed;PMS2-Not Expressed;MSH6-Not Expressed	YES	NO	TUMOR FREE	Not Available	1.9	YES	R0	Stage IIIB	M0	N1b	T3	NO	670	0	FEMALE	39	64.9	156	26.6683	0	670	0	670	0	0	0	670
TCGA-CM-5348-01A-21R-1723-07	Cecum		Not Available	YES	Not Available	TUMOR FREE	Not Available	3.6	YES	R0	Stage IIIB	M0	N1a	T3	NO	699	0	MALE	72	85.5	163	32.1804	0	699	0	699	0	0	0	699
TCGA-CM-5349-01A-21R-1723-07	Cecum		MLH1-Not Expressed;MSH2-Not Expressed;PMS2-Not Expressed;MSH6-Not Expressed	NO	Not Available	TUMOR FREE	Not Available	3	YES	R0	Stage IIA	M0	N0	T3	NO	915	0	FEMALE	68	54.4	156	22.3537	0	915	0	915	0	0	0	915
TCGA-CM-5860-01A-01R-1653-07	Ascending Colon		Not Available	NO	Not Available	TUMOR FREE	Not Available	3	YES	R0	Stage IIA	M0	N0	T3	YES	974	0	MALE	44	100.7	182	30.4009	0	974	0	974	0	0	0	974
TCGA-CM-5861-01A-01R-1653-07	Cecum		Not Available	NO	Not Available		Not Available	3.2	YES	R0	Stage IIA	M0	N0	T3	NO	457	0	FEMALE	63	122	164	45.3599	0	457	0	457	0	0	1	335
TCGA-CM-5862-01A-01R-1653-07	Ascending Colon		Not Available	NO	Not Available	WITH TUMOR	Not Available	10.0	YES	R0	Stage IVA	M1a	N1a	T3	YES	153	1	MALE	80	77.6	162.5	29.387	1	153	1	153	0	0	1	31
TCGA-CM-5863-01A-21R-1839-07	Ascending Colon		Not Available	NO	Not Available	TUMOR FREE	Not Available	4.7	YES	R0	Stage IIIB	M0	N1b	T3	YES	457	0	FEMALE	60	103.4	150	45.9556	0	457	0	457	0	0	0	457
TCGA-CM-5864-01A-01R-1653-07	Cecum		MLH1-Not Expressed;MSH2-Not Expressed;PMS2-Not Expressed;MSH6-Not Expressed	NO	Not Available	TUMOR FREE	Not Available	2.8	YES	R0	Stage I	M0	N0	T2	NO	457	0	MALE	60	103	180	31.7901	0	457	0	457	0	0	0	457
TCGA-CM-5868-01A-01R-1653-07	Sigmoid Colon		Not Available	YES	Not Available	WITH TUMOR	Not Available	93.0	YES	R0	Stage IVA	M1a	N1a	T4a	YES	518	0	FEMALE	59	99.8	171	34.1302	0	518	0	518	0	0	0	518
TCGA-CM-6161-01A-11R-1653-07	Sigmoid Colon		MLH1-Not Expressed;MSH2-Not Expressed;PMS2-Not Expressed;MSH6-Not Expressed	NO	NO	TUMOR FREE	Not Available	0.4	YES	R0	Stage I	M0	N0	T2	NO	457	0	FEMALE	36	65.6	174	21.6673	0	457	0	457	0	0	0	457
TCGA-CM-6162-01A-11R-1653-07	Ascending Colon		MLH1-Not Expressed;MSH2-Expressed;PMS2-Not Expressed;MSH6-Expressed	YES	Not Available	TUMOR FREE	Not Available	1.1	YES	R0	Stage IIIB	M0	N1a	T3	YES	365	0	FEMALE	48	109	171	37.2764	0	365	0	365	0	0	0	365
TCGA-CM-6163-01A-11R-1653-07	Sigmoid Colon		Not Available	NO	Not Available	TUMOR FREE	Not Available	8.8	YES	R0	Stage I	M0	N0	T1	YES	427	0	MALE	74	75.8	179	23.6572	0	427	0	427	0	0	0	427
TCGA-CM-6164-01A-11R-1653-07	Sigmoid Colon		MLH1-Not Expressed;MSH2-Not Expressed;PMS2-Not Expressed;MSH6-Not Expressed	NO	Not Available	TUMOR FREE	Not Available	9.6	YES	R0	Stage IIA	M0	N0	T3	YES	883	0	FEMALE	46	59	150	26.2222	0	883	0	883	0	0	0	883
TCGA-CM-6165-01A-11R-1653-07	Sigmoid Colon		Not Available	NO	Not Available	TUMOR FREE	Not Available	1.9	YES	R0	Stage IIA	M0	N0	T3	NO	488	0	MALE	74	100.7	189	28.1907	0	488	0	488	0	0	0	488
TCGA-CM-6166-01A-11R-1653-07	Ascending Colon		MLH1-Not Expressed;MSH2-Not Expressed;PMS2-Not Expressed;MSH6-Not Expressed	NO	Not Available	TUMOR FREE	Not Available	1.3	YES	R0	Stage I	M0	N0	T2	NO	669	0	FEMALE	48	45	153	19.2234	0	669	0	669	0	0	0	669
TCGA-CM-6167-01A-11R-1653-07	Cecum		MLH1-Not Expressed;MSH2-Not Expressed;PMS2-Not Expressed;MSH6-Not Expressed	YES	Not Available	TUMOR FREE	Not Available	5.5	YES	R0	Stage IIIC	M0	N2b	T3	YES	456	0	FEMALE	57	89	174	29.3962	0	456	0	456	0	0	0	456
TCGA-CM-6168-01A-11R-1653-07	Ascending Colon		Not Available	NO	Not Available	TUMOR FREE	Not Available	7.8	YES	R0	Stage IIA	M0	N0	T3	YES	395	0	FEMALE	84	52.5	149	23.6476	0	395	0	395	0	0	0	395
TCGA-CM-6169-01A-11R-1653-07	Cecum		Not Available	YES	Not Available	TUMOR FREE	Not Available	4.6	YES	R0	Stage IIA	M0	N0	T3	YES	396	0	MALE	67	109.3	176	35.2854	0	396	0	396	0	0	0	396
TCGA-CM-6170-01A-11R-1653-07	Descending Colon		Not Available	NO	Not Available	TUMOR FREE	Not Available	0.8	YES	R0	Stage I	M0	N0	T2	NO	457	0	FEMALE	73	85.8	145	40.8086	0	457	0	457	0	0	0	457
TCGA-CM-6171-01A-11R-1653-07	Ascending Colon		Not Available	NO	Not Available	TUMOR FREE	Not Available	2.0	YES	R0	Stage I	M0	N0	T2	NO	427	0	FEMALE	77	71.2	162	27.13	0	427	0	427	0	0	0	427
TCGA-CM-6172-01A-11R-1653-07	Sigmoid Colon		Not Available	NO	Not Available	TUMOR FREE	Not Available	2.8	YES	R0	Stage IIIB	M0	N1a	T3	NO	335	0	FEMALE	70	77.6	151	34.0336	0	335	0	335	0	0	0	335
TCGA-CM-6674-01A-11R-1839-07	Hepatic Flexure		MLH1-Expressed;MSH2-Not Expressed;PMS2-Expressed;MSH6-Not Expressed	NO	Not Available	TUMOR FREE	Not Available	1.1	YES	R0	Stage IIA	M0	N0	T3	NO	394	0	MALE	39	80.7	167	28.9361	0	394	0	394	0	0	0	394
TCGA-CM-6675-01A-11R-1839-07	Cecum		MLH1-Not Expressed;MSH2-Not Expressed;PMS2-Not Expressed;MSH6-Not Expressed	NO	Not Available	TUMOR FREE	Not Available	2.0	YES	R0	Stage IVB	M1b	N2b	T3	YES	397	0	MALE	35	93.9	187	26.8524	0	397	0	397	0	0	1	337
TCGA-CM-6676-01A-11R-1839-07	Sigmoid Colon		Not Available	YES	Not Available	TUMOR FREE	Not Available	4.5	YES	R0	Stage I	M0	N0	T2	NO	337	0	MALE	82	100	165	36.7309	0	337	0	337	0	0	0	337
TCGA-CM-6677-01A-11R-1839-07	Hepatic Flexure		Not Available	NO	Not Available	TUMOR FREE	Not Available	3.7	YES	R0	Stage IIA	M0	N0	T3	NO	337	0	FEMALE	75	99.5	167	35.6771	0	337	0	337	0	0	0	337
TCGA-CM-6678-01A-11R-1839-07	Sigmoid Colon		Not Available	NO	Not Available	TUMOR FREE	Not Available	286.6	YES	R0	Stage IVA	M1a	N1c	T4a	NO	335	0	FEMALE	63	59	157	23.9361	0	335	0	335	0	0	1	0
TCGA-CM-6679-01A-11R-1839-07	Sigmoid Colon		MLH1-Not Expressed;MSH2-Not Expressed;PMS2-Not Expressed;MSH6-Not Expressed	NO	Not Available	TUMOR FREE	Not Available	2.3	YES	R0	Stage IIA	M0	N0	T3	NO	306	0	MALE	58	106.5	178	33.6132	0	306	0	306	0	0	0	306
TCGA-CM-6680-01A-11R-1839-07	Cecum		Not Available	NO	Not Available	TUMOR FREE	Not Available	1.4	YES	R0	Stage IIIB	M0	N2a	T3	NO	366	0	FEMALE	78	72.4	150	32.1778	0	366	0	366	0	0	0	366
TCGA-D5-5537-01A-21R-1928-07	Ascending Colon	Complete Remission/Response	Not Available	NO	Not Available	TUMOR FREE	Not Available	Not Available	YES	RX	Discrepancy	MX	N2	T3	NO	1381	1	MALE	83	75	168	26.5731	1	1381	1	1381	1	722	1	722
TCGA-D5-5538-01A-01R-1653-07	Cecum	Progressive Disease	Not Available	NO	Not Available	TUMOR FREE	Not Available	4.11	YES	R0	Stage IIIB	M0	N1b	T3	NO	1661	1	FEMALE	60	70	165	25.7117	1	1661	1	1661	0	0	1	1007
TCGA-D5-5539-01A-01R-1653-07	Ascending Colon		Not Available	YES	Not Available		Not Available	5.1	YES	R0	Stage IIIA	M0	N1	T3	Not Available	596	0	MALE	60	83	168	29.4076	0	596	0	596	0	0	1	579
TCGA-D5-5540-01A-01R-1653-07	Cecum	Complete Remission/Response	Not Available	NO	Not Available	TUMOR FREE	Not Available	1.7	YES	R0	Stage IIA	M0	N0	T3	NO	1706	0	MALE	73	83	175	27.102	0	1706	0	1706	0	1706	0	1706
TCGA-D5-5541-01A-01R-1653-07	Sigmoid Colon	Complete Remission/Response	Not Available	NO	Not Available	TUMOR FREE	Not Available	2.3	YES	R0	Stage IIIB	M0	N1a	T3	NO	1701	0	MALE	63	81	170	28.0277	0	1701	0	1701	0	1701	0	1701
TCGA-D5-6529-01A-11R-1774-07	Discrepancy		Not Available	NO	Not Available	TUMOR FREE	Not Available	8.4	YES	R0	Stage IIA	M0	N0	T3	NO	614	0	MALE	69	106	176	34.22	0	614	0	614	0	0	1	386
TCGA-D5-6530-01A-11R-1723-07	Discrepancy		Not Available	NO	Not Available	TUMOR FREE	Not Available	3.5	YES	R0	Stage I	M0	N0	T2	NO	621	0	MALE	53	89	182	26.8687	0	621	0	621	0	0	0	621
TCGA-D5-6531-01A-11R-1723-07	Hepatic Flexure		Not Available	NO	Not Available	TUMOR FREE	Not Available	1.9	YES	R0	Stage IIA	M0	N0	T3	NO	540	0	MALE	75	60	167	21.5139	0	540	0	540	0	0	0	540
TCGA-D5-6532-01A-11R-1723-07	Sigmoid Colon		Not Available	NO	Not Available	TUMOR FREE	Not Available	1.7	YES	R0	Stage IIA	M0	N0	T3	NO	555	0	MALE	61	92	174	30.3871	0	555	0	555	0	0	0	555
TCGA-D5-6533-01A-11R-1723-07	Transverse Colon	Complete Remission/Response	Not Available	NO	Not Available	TUMOR FREE	Not Available	228.8	YES	R0	Discrepancy	M0	N0	T4b	NO	775	0	FEMALE	68	51	156	20.9566	0	775	0	775	0	775	0	775
TCGA-D5-6534-01A-21R-1928-07	Ascending Colon	Complete Remission/Response	Not Available	NO	Not Available	TUMOR FREE	Not Available	0.9	YES	R0	Stage IIA	M0	N0	T3	NO	1316	0	FEMALE	62	94	170	32.526	0	1316	0	1316	0	1316	0	1316
TCGA-D5-6535-01A-11R-1723-07	Ascending Colon		Not Available	YES	Not Available	TUMOR FREE	Not Available	66.7	YES	RX	Stage IIIB	MX	N1	T3	NO	460	0	FEMALE	80	65	157	26.3702	0	460	0	460	0	0	0	460
TCGA-D5-6536-01A-11R-1723-07	Sigmoid Colon		Not Available	NO	Not Available	WITH TUMOR	Not Available	Not Available	YES	R0	Stage IIA	M0	N0	T3	NO	543	0	MALE	73	83	165	30.4867	0	543	0	543	0	0	1	493
TCGA-D5-6537-01A-11R-1723-07	Transverse Colon		Not Available	YES	Not Available	TUMOR FREE	Not Available	2.7	YES	R0	Stage IIIB	MX	N1a	T3	NO	146	1	MALE	64	80	176	25.8264	1	146	1	146	0	0	1	123
TCGA-D5-6538-01A-11R-1723-07	Hepatic Flexure		Not Available	NO	Not Available	TUMOR FREE	Not Available	23.5	YES	R0	Stage IIIB	M0	N2	T3	YES	521	0	FEMALE	79	57	152	24.6711	0	521	0	521	0	0	0	521
TCGA-D5-6539-01A-11R-1723-07	Transverse Colon		Not Available	NO	Not Available	TUMOR FREE	Not Available	1.1	YES	R0	Discrepancy	M0	N0	T3	NO	380	0	FEMALE	45	63	165	23.1405	0	380	0	380	0	0	0	380
TCGA-D5-6540-01A-11R-1723-07	Cecum		Not Available	NO	Not Available	TUMOR FREE	Not Available	2.0	YES	R0	Stage I	M0	N0	T2	NO	491	0	MALE	66	86	186	24.8584	0	491	0	491	0	0	0	491
TCGA-D5-6541-01A-11R-1723-07	Splenic Flexure		Not Available	NO	Not Available	TUMOR FREE	Not Available	2.0	YES	R0	Stage IIA	M0	N0	T3	NO	474	0	MALE	49	85	174	28.075	0	474	0	474	0	0	0	474
TCGA-D5-6898-01A-11R-1928-07	Sigmoid Colon		Not Available	NO	NO	TUMOR FREE	Not Available	8.1	YES	R0	Stage I	M0	N0	T2	NO	229	0	FEMALE	51	100	164	37.1802	0	229	0	229	0	0	0	229
TCGA-D5-6920-01A-11R-1928-07	Sigmoid Colon		Not Available	NO	Not Available	TUMOR FREE	Not Available	1.7	YES	R0	Stage IIA	M0	N0	T3	NO	377	0	FEMALE	77	73	160	28.5156	0	377	0	377	0	0	0	377
TCGA-D5-6922-01A-11R-1928-07	Sigmoid Colon		Not Available	YES	Not Available	TUMOR FREE	Not Available	4.3	YES	R0	Stage IIIA	M0	N1	T3	NO	308	0	MALE	76	83	175	27.102	0	308	0	308	0	0	0	308
TCGA-D5-6923-01A-11R-A32Z-07	Sigmoid Colon		Not Available	NO	NO	TUMOR FREE	Not Available	1.8	YES	R0	Stage I	M0	N0	T2	NO	378	0	MALE	57	109	187	31.1705	0	378	0	378	0	0	0	378
TCGA-D5-6924-01A-11R-1928-07	Sigmoid Colon		Not Available	NO	NO	TUMOR FREE	Not Available	3.1	YES	R0	Stage IIA	M0	N0	T3	NO	435	0	MALE	68	85	165	31.2213	0	435	0	435	0	0	0	435
TCGA-D5-6926-01A-11R-1928-07	Sigmoid Colon		Not Available	NO	NO	TUMOR FREE	Not Available	2.2	YES	R0	Stage IIIB	M0	N1	T4a	NO	275	0	MALE	65	82	175	26.7755	0	275	0	275	0	0	0	275
TCGA-D5-6927-01A-21R-1928-07	Transverse Colon		Not Available	NO	NO	TUMOR FREE	Not Available	0.9	YES	R0	Stage IIA	M0	N0	T3	NO	287	0	MALE	34	76	177	24.2587	0	287	0	287	0	0	0	287
TCGA-D5-6928-01A-11R-1928-07	Ascending Colon		Not Available	NO	NO	TUMOR FREE	Not Available	1.8	YES	R0	Stage IIA	M0	N0	T3	NO	354	0	MALE	80	93	174	30.7174	0	354	0	354	0	0	0	354
TCGA-D5-6929-01A-31R-1928-07	Sigmoid Colon		Not Available	YES	Not Available	WITH TUMOR	Not Available	4.5	YES	R0	Stage IV	M1	N1	T3	NO	408	0	FEMALE	49	80	167	28.6851	0	408	0	408	0	0	0	408
TCGA-D5-6930-01A-11R-1928-07	Ascending Colon		Not Available	NO	Not Available	TUMOR FREE	Not Available	3.0	YES	R0	Stage IIA	M0	N0	T3	NO	406	0	MALE	67	90	184	26.5832	0	406	0	406	0	0	0	406
TCGA-D5-6931-01A-11R-1928-07	Transverse Colon		Not Available	YES	Not Available	TUMOR FREE	Not Available	6.9	YES	R0	Stage IIIC	M0	N2	T4b	NO	365	0	MALE	77	70	178	22.0932	0	365	0	365	0	0	0	365
TCGA-D5-6932-01A-11R-1928-07	Transverse Colon		Not Available	NO	Not Available	TUMOR FREE	Not Available	3.8	YES	R0	Stage IIA	M0	N0	T3	NO	346	0	MALE	69	75	168	26.5731	0	346	0	346	0	0	0	346
TCGA-D5-7000-01A-11R-A32Z-07	Cecum		Not Available	NO	NO	TUMOR FREE	Not Available	2.4	YES	R0	Stage I	M0	N0	T2	NO	312	0	FEMALE	79	60	154	25.2994	0	312	0	312	0	0	0	312
TCGA-DM-A0X9-01A-11R-A155-07	Discrepancy		Not Available	NO	NO		Not Available	Not Available	YES	Not Available	Stage IIA	M0	N0	T3	NO	3641	0	FEMALE	71	86	170	29.7578	0	3641	0	3641	0	0	0	3641
TCGA-DM-A0XD-01A-12R-A155-07	Discrepancy		Not Available	NO	NO		Not Available	Not Available	YES	Not Available	Stage IIA	M0	N0	T3	NO	743	1	MALE	65	62	160	24.2188	1	743	0	743	0	0	1	484
TCGA-DM-A0XF-01A-11R-A155-07	Discrepancy		Not Available	NO	NO		Not Available	Not Available	YES	Not Available	Stage IIIC	M0	N2	T3	NO	1162	1	FEMALE	68	85	170	29.4118	1	1162	0	1162	0	0	0	1162
TCGA-DM-A1D0-01A-11R-A155-07	Sigmoid Colon		Not Available	NO	NO		Not Available	Not Available	YES	Not Available	Stage IIA	M0	N0	T3	NO	3974	0	FEMALE	79	65	170	22.4913	0	3974	0	3974	0	0	0	3974
TCGA-DM-A1D4-01A-21R-A155-07	Cecum		Not Available	NO	NO		Not Available	Not Available	YES	Not Available	Stage IIA	M0	N0	T3	NO	2821	1	MALE	80	59	171	20.1771	1	2821	0	2821	0	0	1	1920
TCGA-DM-A1D6-01A-21R-A155-07	Splenic Flexure		Not Available	NO	NO		Not Available	Not Available	YES	Not Available	Stage IIA	M0	N0	T3	NO	570	1	MALE	88	80	173	26.7299	1	1518	0	1518	0	0	0	1518
TCGA-DM-A1D7-01A-11R-A155-07	Sigmoid Colon		Not Available	NO	NO		Not Available	Not Available	YES	Not Available	Stage IIA	M0	N0	T3	NO	405	1	MALE	82	75	175	24.4898	1	405	0	405	0	0	1	80
TCGA-DM-A1D8-01A-11R-A155-07	Ascending Colon		Not Available	Not Available	NO		Not Available	Not Available	YES	Not Available	Not Available	Not Available	N1	T3	Not Available	383	1	FEMALE	50	65	158	26.0375	1	383	0	383	0	0	0	383
TCGA-DM-A1D9-01A-11R-A155-07	Cecum		Not Available	NO	NO		Not Available	Not Available	YES	Not Available	Stage IIA	M0	N0	T3	NO	4270	0	FEMALE	67	98	153	41.8642	0	4270	0	4270	0	0	0	4270
TCGA-DM-A1DA-01A-11R-A155-07	Cecum		Not Available	Not Available	NO		Not Available	Not Available	YES	Not Available	Stage IIIC	M0	N2	T3	Not Available	228	1	FEMALE	71	62	163	23.3355	1	228	0	228	0	0	0	228
TCGA-DM-A1DB-01A-11R-A155-07	Sigmoid Colon		Not Available	NO	NO		Not Available	Not Available	YES	Not Available	Stage IIA	M0	N0	T3	NO	1348	1	MALE	68	75	167	26.8923	1	1348	0	1348	0	0	0	1348
TCGA-DM-A1HA-01A-11R-A155-07	Ascending Colon		Not Available	Not Available	NO		Not Available	Not Available	YES	Not Available	Stage IIIC	M0	N2	T3	Not Available	2600	0	MALE	82	67	163	25.2174	0	4000	0	4000	0	0	0	4000
TCGA-DM-A1HB-01A-21R-A180-07	Transverse Colon		Not Available	NO	YES		Not Available	Not Available	YES	Not Available	Stage IIIB	M0	N1	T3	NO	4126	0	MALE	75	70	168	24.8016	0	4126	0	4126	0	0	0	4126
TCGA-DM-A280-01A-12R-A16W-07	Ascending Colon		Not Available	NO	NO		Not Available	Not Available	YES	Not Available	Stage IIA	M0	N0	T3	NO	236	1	FEMALE	70	63	159	24.9199	1	236	0	236	0	0	0	236
TCGA-DM-A282-01A-12R-A16W-07	Hepatic Flexure		Not Available	NO	NO		Not Available	Not Available	YES	Not Available	Stage IIA	M0	N0	T3	NO	4233	0	FEMALE	60	44	153	18.7962	0	4233	0	4233	0	0	0	4233
TCGA-DM-A285-01A-11R-A16W-07	Ascending Colon		Not Available	Not Available	NO		Not Available	Not Available	YES	Not Available	Stage IV	M1	N2	T3	Not Available	179	1	FEMALE	71	72	175	23.5102	1	179	0	179	0	0	0	179
TCGA-DM-A288-01A-11R-A16W-07	Cecum		Not Available	NO	NO		Not Available	Not Available	YES	Not Available	Stage IIIC	M0	N2	T3	NO	427	1	MALE	68	85	170	29.4118	1	427	0	427	0	0	1	320
TCGA-DM-A28A-01A-21R-A32Y-07	Cecum		Not Available	NO	NO		Not Available	Not Available	YES	Not Available	Stage IIIC	M0	N2	T3	NO	805	1	MALE	78	72	172	24.3375	1	805	0	805	0	0	0	805
TCGA-DM-A28C-01A-11R-A32Y-07	Sigmoid Colon		Not Available	Not Available	Not Available		Not Available	Not Available	YES	Not Available	Stage IIA	M0	N0	T3	Not Available	2475	1	MALE	74	70	180	21.6049	1	2475	0	2475	0	0	1	1929
TCGA-DM-A28E-01A-11R-A32Y-07	Sigmoid Colon		Not Available	NO	Not Available		Not Available	Not Available	YES	Not Available	Stage IIA	M0	N0	T3	NO	3648	0	FEMALE	72	75	150	33.3333	0	3648	0	3648	0	0	0	3648
TCGA-DM-A28F-01A-11R-A32Y-07	Sigmoid Colon		Not Available	Not Available	NO		Not Available	Not Available	YES	Not Available	Stage IIIB	M0	N1	T3	Not Available	1094	1	MALE	73	83	182	25.0574	1	1094	0	1094	0	0	0	1094
TCGA-DM-A28G-01A-11R-A16W-07	Ascending Colon		Not Available	NO	NO		Not Available	Not Available	YES	Not Available	Stage IIA	M0	N0	T3	NO	1849	1	MALE	75	90	170	31.1419	1	1849	0	1849	0	0	0	1849
TCGA-DM-A28H-01A-11R-A16W-07	Cecum		Not Available	NO	NO		Not Available	Not Available	YES	Not Available	Stage IIIC	M0	N2	T3	NO	3561	0	MALE	50	87	178	27.4587	0	3561	0	3561	0	0	1	484
TCGA-DM-A28K-01A-21R-A32Y-07	Hepatic Flexure		Not Available	NO	NO		Not Available	Not Available	YES	Not Available	Stage IIA	M0	N0	T3	NO	2988	0	MALE	75	78	174	25.763	0	2988	0	2988	0	0	0	2988
TCGA-DM-A28M-01A-12R-A16W-07	Descending Colon		Not Available	NO	NO		Not Available	Not Available	YES	Not Available	Stage IIA	M0	N0	T3	NO	2895	0	MALE	63	90	172	30.4218	0	2895	0	2895	0	0	0	2895
TCGA-F4-6459-01A-11R-1774-07	Sigmoid Colon		Not Available	NO	Not Available	TUMOR FREE	Not Available	Not Available	YES	R0	Stage IIIB	M0	N2a	T3	NO	262	1	FEMALE	61	55	162	20.9572	1	262	0	262	0	0	0	262
TCGA-F4-6460-01A-11R-1774-07	Sigmoid Colon	Complete Remission/Response	Not Available	NO	Not Available		Not Available	Not Available	YES	R0	Stage IIIB	M0	N1	T3	NO	972	1	FEMALE	51	73	168	25.8645	1	972	1	972	1	313	1	313
TCGA-F4-6461-01A-11R-1774-07	Hepatic Flexure		Not Available	NO	Not Available	TUMOR FREE	Not Available	Not Available	YES	R0	Stage IIIC	M0	N2	T4b	NO	338	1	FEMALE	41	57	151	24.9989	1	338	1	338	0	0	1	288
TCGA-F4-6463-01A-11R-1723-07	Transverse Colon	Complete Remission/Response	Not Available	NO	Not Available	TUMOR FREE	Not Available	Not Available	YES	R0	Stage IIA	M0	N0	T3	NO	1087	0	MALE	51	62	174	20.4783	0	1087	0	1087	0	1087	0	1087
TCGA-F4-6569-01A-11R-1774-07	Transverse Colon	Complete Remission/Response	Not Available	NO	Not Available	TUMOR FREE	Not Available	Not Available	YES	R0	Stage I	M0	N0	T2	NO	1087	0	MALE	60	60	180	18.5185	0	1087	0	1087	0	1087	0	1087
TCGA-F4-6570-01A-11R-1774-07	Transverse Colon		Not Available	NO	Not Available	TUMOR FREE	Not Available	Not Available	YES	R0	Stage IIA	M0	N0	T3	NO	188	1	FEMALE	78	59	159	23.3377	1	188	0	188	0	0	0	188
TCGA-F4-6703-01A-11R-1839-07	Ascending Colon	Complete Remission/Response	Not Available	NO	Not Available	TUMOR FREE	Not Available	Not Available	YES	R0	Stage IIA	M0	N0	T3	NO	1456	0	MALE	64	84	172	28.3937	0	1456	0	1456	0	1456	0	1456
TCGA-F4-6704-01A-11R-1839-07	Sigmoid Colon	0	MLH1-Expressed;MSH2-Expressed;PMS2-Expressed;MSH6-Expressed	NO	NO	TUMOR FREE	Not Available	14.9	YES	R0	Stage IIIC	MX	N2b	T3	NO	47	0	MALE	60	163	183	48.6727	0	47	0	47	0	0	0	47
TCGA-F4-6805-01A-11R-1839-07	Descending Colon	Complete Remission/Response	Not Available	NO	Not Available	TUMOR FREE	Not Available	Not Available	NO	R0	Stage IIA	M0	N0	T3	NO	1047	0	FEMALE	58	60	162	22.8624	0	1047	0	1047	0	1047	0	1047
TCGA-F4-6806-01A-11R-1839-07	Sigmoid Colon	Complete Remission/Response	Not Available	NO	NO	TUMOR FREE	Not Available	Not Available	YES	R0	Stage I	M0	N0	T2	NO	1260	0	FEMALE	59	70	172	23.6614	0	1260	0	1260	1	336	1	336
TCGA-F4-6807-01A-11R-1839-07	Hepatic Flexure	Complete Remission/Response	Not Available	NO	NO	TUMOR FREE	Not Available	Not Available	YES	R0	Stage IIIC	M0	N2b	T3	NO	1309	0	FEMALE	51	57	166	20.6852	0	1309	0	1309	0	1309	0	1309
TCGA-F4-6808-01A-11R-1839-07	Sigmoid Colon	Complete Remission/Response	Not Available	NO	NO	TUMOR FREE	Not Available	Not Available	YES	R0	Stage I	M0	N0	T1	NO	1024	0	FEMALE	54	70	166	25.4028	0	1024	0	1024	0	1024	0	1024
TCGA-F4-6809-01A-11R-1839-07	Sigmoid Colon		Not Available	NO	Not Available	WITH TUMOR	Not Available	Not Available	YES	R0	Stage IVA	M1	N1	T3	NO	403	1	FEMALE	52	88	150	39.1111	1	403	1	403	0	0	1	403
TCGA-F4-6854-01A-11R-1928-07	Sigmoid Colon	Complete Remission/Response	Not Available	NO	Not Available	TUMOR FREE	Not Available	Not Available	YES	R0	Stage IIA	M0	N0	T3	NO	16	0	FEMALE	77	66	170	22.8374	0	16	0	16	0	16	0	16
TCGA-F4-6855-01A-11R-1928-07	Sigmoid Colon	Complete Remission/Response	Not Available	NO	Not Available	TUMOR FREE	Not Available	Not Available	YES	R0	Stage IIA	M0	N0	T3	NO	1442	0	FEMALE	70	80	167	28.6851	0	1442	0	1442	0	1442	0	1442
TCGA-F4-6856-01A-11R-1928-07	Cecum	Complete Remission/Response	Not Available	NO	Not Available	TUMOR FREE	Not Available	Not Available	YES	R0	Stage I	M0	N0	T2	NO	1074	0	MALE	45	61	160	23.8281	0	1074	0	1074	0	1074	0	1074
TCGA-G4-6293-01A-11R-1723-07	Transverse Colon	Complete Remission/Response	MLH1-Expressed;MSH2-Expressed;PMS2-Not Expressed;MSH6-Not Expressed	NO	YES	TUMOR FREE	Not Available	Not Available	YES	R0	Stage III	M0	N1	T3	NO	4051	0	FEMALE	49	64.5	150	28.6667	0	4051	0	4051	0	4051	0	4051
TCGA-G4-6294-01A-11R-1774-07	Cecum		Not Available	NO	Not Available	WITH TUMOR	Not Available	Not Available	YES	R0	Stage IV	M1	N1	T3	NO	858	1	MALE	75	47.5	0	0	1	858	1	858	0	0	1	517
TCGA-G4-6295-01A-11R-1723-07	Cecum		Not Available	NO	NO	TUMOR FREE	Not Available	Not Available	YES	Not Available	Stage II	M0	N0	T3	NO	254	0	FEMALE	70	59	0	0	0	254	0	254	0	0	0	254
TCGA-G4-6297-01A-11R-1723-07	Cecum		Not Available	YES	Not Available	WITH TUMOR	Not Available	Not Available	YES	R0	Stage IV	M1	N2	T3	YES	2506	0	FEMALE	55	64	0	0	0	2506	0	2506	0	0	1	439
TCGA-G4-6298-01A-11R-1723-07	Cecum		Not Available	NO	Not Available	WITH TUMOR	Not Available	Not Available	YES	R0	Stage IIIB	MX	N1	T4a	NO	0	1	MALE	90	59.4	0	0	1	715	1	715	0	0	1	291
TCGA-G4-6299-01A-11R-1774-07	Descending Colon		Not Available	YES	Not Available	TUMOR FREE	Not Available	Not Available	YES	R0	Stage IIIC	M0	N2	T3	YES	2268	0	MALE	69	88	130	52.071	0	2268	0	2268	0	0	0	2268
TCGA-G4-6302-01A-11R-1723-07	Cecum		Not Available	YES	Not Available		Not Available	Not Available	YES	R0	Stage IIA	M0	N0	T3	YES	0	1	FEMALE	90	57	152.5	24.5095	1	2047	0	2047	0	0	0	2047
TCGA-G4-6303-01A-11R-1774-07	Sigmoid Colon		Not Available	YES	Not Available	WITH TUMOR	Not Available	3.8	YES	R0	Stage IV	M1	N1	T3	YES	2003	1	FEMALE	54	69	0	0	1	2003	1	2003	0	0	1	872
TCGA-G4-6304-01A-11R-1928-07	Transverse Colon		Not Available	NO	Not Available	TUMOR FREE	Not Available	4.4	NO	R0	Stage IIB	M0	N0	T4	NO	1631	0	FEMALE	66	57	0	0	0	1631	0	1631	0	0	1	859
TCGA-G4-6306-01A-11R-1774-07	Ascending Colon		Not Available	Not Available	Not Available	TUMOR FREE	Not Available	2.7	YES	R0	Discrepancy	M0	N0	T2	Not Available	1359	0	MALE	71	110	170	38.0623	0	1359	0	1359	0	0	0	1359
TCGA-G4-6307-01A-11R-1723-07	Sigmoid Colon		MLH1-Expressed;MSH2-Expressed;PMS2-Expressed;MSH6-Expressed	YES	NO	TUMOR FREE	Not Available	10.2	YES	R0	Stage IIIB	M0	N1	T3	YES	1674	0	FEMALE	37	71	166	25.7657	0	1674	0	1674	0	0	0	1674
TCGA-G4-6309-01A-21R-1839-07	Sigmoid Colon	Complete Remission/Response	MLH1-Expressed;MSH2-Expressed;PMS2-Not Expressed;MSH6-Expressed	NO	YES	TUMOR FREE	Not Available	Not Available	YES	R0	Stage IIIB	M0	N1	T3	NO	2600	0	FEMALE	40	65.4	176	21.1131	0	2600	0	2600	1	2176	1	2176
TCGA-G4-6310-01A-11R-1723-07	Cecum	Complete Remission/Response	MLH1-Expressed;MSH2-Expressed;PMS2-Expressed;MSH6-Expressed	NO	NO	TUMOR FREE	Not Available	Not Available	YES	R0	Stage IIIB	M0	N1	T3	NO	1935	0	MALE	69	102.5	173	34.2477	0	1935	0	1935	0	1935	0	1935
TCGA-G4-6311-01A-11R-1723-07	Ascending Colon		MLH1-Expressed;MSH2-Expressed;PMS2-Expressed;MSH6-Expressed	YES	NO	TUMOR FREE	Not Available	0.9	YES	R0	Stage III	MX	N1	T3	YES	1199	0	MALE	80	69.9	173.5	23.2209	0	1199	0	1199	0	0	0	1199
TCGA-G4-6314-01A-11R-1723-07	Cecum		Not Available	YES	Not Available	WITH TUMOR	Not Available	Not Available	YES	R0	Stage IV	M1	N2	T3	YES	1093	0	FEMALE	76	84.1	158.5	33.4763	0	1093	0	1093	0	0	1	38
TCGA-G4-6315-01A-11R-1723-07	Descending Colon	Complete Remission/Response	Not Available	NO	Not Available	TUMOR FREE	Not Available	43.4	YES	R0	Stage IV	M1	N1	T3	NO	1883	0	MALE	66	58	170	20.0692	0	1883	0	1883	0	0	0	1883
TCGA-G4-6317-01A-11R-1723-07	Sigmoid Colon		MLH1-Expressed;MSH2-Expressed;PMS2-Expressed;MSH6-Expressed	Not Available	NO	TUMOR FREE	Not Available	Not Available	YES	R0	Stage IIIC	MX	N2	T3	Not Available	1095	0	FEMALE	51	95.3	162	36.3131	0	1095	0	1095	0	0	1	592
TCGA-G4-6317-02A-11R-2066-07	Sigmoid Colon		MLH1-Expressed;MSH2-Expressed;PMS2-Expressed;MSH6-Expressed	Not Available	NO	TUMOR FREE	Not Available	Not Available	YES	R0	Stage IIIC	MX	N2	T3	Not Available	1095	0	FEMALE	51	95.3	162	36.3131	0	1095	0	1095	0	0	1	592
TCGA-G4-6320-01A-11R-1723-07	Hepatic Flexure		Not Available	YES	Not Available	TUMOR FREE	Not Available	2.7	YES	R0	Stage III	MX	N1	T3	YES	804	0	MALE	73	139.7	193	37.5044	0	804	0	804	0	0	0	804
TCGA-G4-6321-01A-11R-1723-07	Cecum		MLH1-Expressed;MSH2-Expressed;PMS2-Not Expressed;MSH6-Expressed	NO	YES	TUMOR FREE	Not Available	3.4	YES	R0	Stage III	MX	N1	T2	NO	672	0	FEMALE	60	100	178.2	31.4909	0	672	0	672	0	0	0	672
TCGA-G4-6322-01A-11R-1723-07	Descending Colon		Not Available	YES	Not Available	TUMOR FREE	Not Available	4.2	YES	R0	Stage IIIB	MX	N1	T3	YES	792	0	MALE	65	90.9	182	27.4423	0	792	0	792	0	0	1	789
TCGA-G4-6323-01A-11R-1723-07	Cecum		Not Available	NO	Not Available	TUMOR FREE	Not Available	0.9	YES	R0	Stage IA	MX	N0	Tis	NO	419	0	MALE	50	88.4	171.5	30.0555	0	419	0	419	0	0	0	419
TCGA-G4-6586-01A-11R-1774-07	Ascending Colon		Not Available	YES	Not Available	TUMOR FREE	Not Available	Not Available	YES	R0	Stage IIA	M0	N0	T3	YES	1089	0	FEMALE	73	63.2	152.1	27.3186	0	1089	0	1089	0	0	0	1089
TCGA-G4-6588-01A-11R-1774-07	Cecum		MLH1-Expressed;MSH2-Expressed;PMS2-Not Expressed;MSH6-Expressed	NO	YES	TUMOR FREE	Not Available	2.8	NO	R0	Stage IIA	M0	N0	T3	NO	796	0	FEMALE	58	57	166	20.6852	0	796	0	796	0	0	0	796
TCGA-G4-6625-01A-21R-1774-07	Sigmoid Colon		Not Available	NO	Not Available	WITH TUMOR	Not Available	5.5	YES	R0	Stage IIA	M0	N0	T3	NO	2792	0	FEMALE	77	65.5	149	29.5032	0	2792	0	2792	0	0	1	2564
TCGA-G4-6626-01A-11R-1774-07	Ascending Colon		Not Available	NO	Not Available		Not Available	Not Available	YES	R0	Stage IIA	M0	N0	T3	NO	1	1	MALE	90	59	0	0	1	1422	0	1422	0	0	0	1422
TCGA-G4-6627-01A-11R-1774-07	Ascending Colon	Complete Remission/Response	Not Available	NO	Not Available		Not Available	1.8	YES	R0	Stage IIA	M0	N0	T3	NO	2175	0	MALE	84	80	176	25.8264	0	2275	0	2275	1	1003	1	1003
TCGA-G4-6628-01A-11R-1839-07	Cecum	Complete Remission/Response	Not Available	NO	Not Available		Not Available	2.1	YES	R0	Stage I	M0	N0	T2	NO	2424	0	MALE	78	91	169	31.8616	0	2424	0	2424	0	2424	0	2424
TCGA-NH-A50T-01A-11R-A28H-07	Splenic Flexure	Complete Remission/Response	Not Available	NO	NO	TUMOR FREE	NO	1.4	YES	R0	Stage IIA	MX	N0	T3	NO	553	0	FEMALE	68	73.5	160.02	28.7038	0	553	0	553	0	553	0	553
TCGA-NH-A50U-01A-33R-A37K-07	Cecum	0	MLH1-Expressed;MSH2-Expressed;PMS2-Expressed;MSH6-Expressed	NO	Unknown	WITH TUMOR	YES	Not Available	YES	R0	Stage IVA	M1a	N0	T4a	NO	334	1	MALE	42	88.5	172.7	29.6728	1	334	1	334	0	0	1	276
TCGA-NH-A50V-01A-11R-A28H-07	Cecum	Complete Remission/Response	Not Available	NO	NO	TUMOR FREE	YES	Not Available	YES	R0	Stage IIIB	M0	N2a	T3	NO	588	0	MALE	69	65.9	167.6	23.4605	0	588	0	588	0	588	0	588
TCGA-NH-A5IV-01A-42R-A37K-07	Transverse Colon	Complete Remission/Response	Not Available	NO	Unknown	TUMOR FREE	NO	11.8	YES	R0	Stage IIA	MX	N0	T3	NO	0	0	FEMALE	90	49.5	158.5	19.7036	0	588	0	588	0	588	0	588
TCGA-NH-A6GA-01A-11R-A37K-07	Ascending Colon	Progressive Disease	Not Available	YES	NO	WITH TUMOR	YES	Not Available	YES	R0	Stage IIIC	MX	N2a	T4a	YES	302	1	MALE	58	92	162.6	34.7974	1	302	1	302	0	0	1	6
TCGA-NH-A6GB-01A-11R-A37K-07	Transverse Colon	Progressive Disease	Not Available	NO	Unknown		YES	Not Available	YES	R0	Stage IIIC	MX	N2b	T3	NO	476	0	FEMALE	71	83	167.6	29.5481	0	476	0	476	0	0	0	476
TCGA-NH-A6GC-01A-12R-A41B-07	Descending Colon		Not Available	NO	NO		NO	Not Available	YES	R0	Stage IVB	M1b	N1b	T4b	NO	389	0	FEMALE	66	107	165.1	39.2545	0	389	0	389	0	0	0	389
TCGA-NH-A8F7-01A-11R-A41B-07	Sigmoid Colon	Partial Remission/Response	MLH1-Expressed;MSH2-Expressed;PMS2-Expressed;MSH6-Expressed	NO	NO	WITH TUMOR	YES	100.3	YES	R0	Stage IIA	MX	N0	T3	NO	543	0	FEMALE	53	175.3	80.3	271.863	0	543	0	543	0	0	0	543
TCGA-NH-A8F7-06A-31R-A41B-07	Sigmoid Colon	Partial Remission/Response	MLH1-Expressed;MSH2-Expressed;PMS2-Expressed;MSH6-Expressed	NO	NO	WITH TUMOR	YES	100.3	YES	R0	Stage IIA	MX	N0	T3	NO	543	0	FEMALE	53	175.3	80.3	271.863	0	543	0	543	0	0	0	543
TCGA-NH-A8F8-01A-72R-A41B-07	Ascending Colon		Not Available	YES	NO		YES	24.9	YES	R0	Stage IV	M1	N2b	T4a	YES	511	1	MALE	79	74	172.7	24.8112	1	511	1	511	0	0	1	511
TCGA-QG-A5YV-01A-11R-A28H-07	Sigmoid Colon	Complete Remission/Response	Not Available	NO	Unknown	TUMOR FREE	YES	15.04	YES	R0	Stage IIIC	MX	N1a	T4b	NO	1301	0	FEMALE	64	109.226	173	36.495	0	1301	0	1301	0	1301	0	1301
TCGA-QG-A5YW-01A-11R-A28H-07	Cecum	Complete Remission/Response	MLH1-Expressed;MSH2-Expressed;PMS2-Expressed;MSH6-Expressed	NO	Unknown	TUMOR FREE	YES	11.37	YES	R0	Stage IIIC	MX	N2b	T3	NO	896	0	FEMALE	55	84.37	170	29.1938	0	896	0	896	0	896	0	896
TCGA-QG-A5YX-01A-11R-A28H-07	Sigmoid Colon	Complete Remission/Response	MLH1-Expressed;MSH2-Expressed;PMS2-Expressed;MSH6-Expressed	NO	Unknown	TUMOR FREE	YES	2.04	YES	R0	Stage IIA	MX	N0	T3	YES	1003	0	FEMALE	61	68.49	163	25.7782	0	1003	0	1003	0	1003	0	1003
TCGA-QG-A5Z1-01A-11R-A28H-07	Sigmoid Colon		Not Available	YES	Unknown	TUMOR FREE	NO	5.3	YES	R0	Stage IIIB	MX	N1b	T3	YES	256	1	MALE	71	91.1	0	0	1	256	0	256	0	0	0	256
TCGA-QG-A5Z2-01A-11R-A28H-07	Cecum	Complete Remission/Response	Not Available	NO	Unknown	TUMOR FREE	NO	1.52	YES	R0	Stage I	M0	N0	T2	NO	952	0	MALE	61	97.5	183	29.114	0	952	0	952	0	952	0	952
TCGA-QL-A97D-01A-12R-A41B-07	Cecum	Complete Remission/Response	Not Available	Not Available	Not Available	TUMOR FREE	NO	Not Available	YES	Not Available	Stage I	MX	N0	T2	Not Available	666	0	FEMALE	84	0	0	0	0	666	0	666	0	666	0	666
TCGA-RU-A8FL-01A-11R-A37K-07	Cecum	Partial Remission/Response	Not Available	Unknown	NO	WITH TUMOR	YES	24.6	YES	R0	Stage IIIB	MX	N2a	T3	Unknown	1177	0	MALE	51	125	187.96	35.3817	0	1177	0	1177	0	0	1	256
TCGA-SS-A7HO-01A-21R-A37K-07	Cecum	Complete Remission/Response	Not Available	YES	Unknown	WITH TUMOR	YES	0	YES	R0	Stage IIB	M0	N0	T4a	YES	1829	0	FEMALE	44	97.5	167	34.96	0	1829	0	1829	1	506	1	506
TCGA-T9-A92H-01A-11R-A37K-07	Sigmoid Colon	Complete Remission/Response	Not Available	NO	NO	TUMOR FREE	NO	Not Available	YES	R0	Stage IIA	M0	N0	T3	NO	362	0	MALE	82	63.9	180	19.7222	0	362	0	362	1	81	1	81
TCGA-WS-AB45-01A-11R-A41B-07	Cecum	Complete Remission/Response	MLH1-Expressed;MSH2-Expressed	NO	Not Available	TUMOR FREE	NO	Not Available	YES	RX	Stage IIA	MX	N0	T3	NO	2130	0	FEMALE	52	34	152	14.7161	0	2130	0	2130	0	2130	0	2130
