# Supplementary material for: Bioinformatics and experimental unveiling of TIMP1 as a novel therapeutic target in colorectal cancer ferroptosis
Source: Front Oncol. 2025 Jul 4;15:1593107. doi: 10.3389/fonc.2025.1593107 (PMC12270787; doi:10.3389/fonc.2025.1593107)
Supplement: Supplementary file 11 [file Table2.xlsx]

## Sheet: Sheet1
Supplementary Table 2
gene_symbol	baseMean	log2FoldChange	lfcSE	stat	pvalue	padj	regtype
ACSF2	1268.86	-1.5716	0.144505	-10.8758	1.5036e-27	3.29111e-26	Multirole
ADIPOQ	66.2033	-2.31363	0.842781	-2.74523	0.00604682	0.0115975	Suppressor
AHCY	14397.2	1.67213	0.142101	11.7672	5.76037e-32	1.67192e-30	Suppressor
AKR1C2	135.779	-1.63633	0.228002	-7.17682	7.13515e-13	5.06798e-12	Suppressor
AKR1C3	2398.5	-1.15494	0.194743	-5.93058	3.01868e-09	1.47032e-08	Suppressor
ALB	20.246	3.69706	0.565213	6.541	6.11083e-11	3.58255e-10	Unclassified
ALOXE3	10.608	3.28569	0.346166	9.49166	2.27395e-21	3.23701e-20	Driver
AMN	2061.16	-1.66441	0.210166	-7.91954	2.38397e-15	2.12893e-14	Driver
ANGPTL7	18.7187	-3.73192	0.44744	-8.34062	7.39051e-17	7.48624e-16	Unclassified
AQP3	1178.47	1.04184	0.27785	3.74964	0.000177089	0.000451717	Driver
AQP5	110.941	5.35883	0.468013	11.4502	2.34715e-30	6.12582e-29	Driver
AQP8	3752.87	-7.07542	0.433414	-16.3248	6.57212e-60	1.0531e-57	Driver
AR	76.1933	-1.65598	0.249335	-6.64159	3.10317e-11	1.86696e-10	Suppressor
ARHGEF26-AS1	6.75927	-1.76128	0.334708	-5.26214	1.42385e-07	5.70816e-07	Driver
ASMTL-AS1	70.006	1.35138	0.188413	7.17245	7.36659e-13	5.22565e-12	Driver
ASNS	41.6081	1.62784	0.17628	9.23442	2.59678e-20	3.41489e-19	Unclassified
ATP6V1G2	9.56371	-2.27183	0.174952	-12.9855	1.47858e-38	6.62288e-37	Unclassified
AURKA	1700.46	1.50195	0.107927	13.9164	5.03815e-44	3.2612e-42	Unclassified
BEX1	17.4311	-2.55718	0.367349	-6.96116	3.37483e-12	2.24405e-11	Suppressor
BID	1979.21	1.01043	0.108564	9.30727	1.31157e-20	1.76692e-19	Driver
BRDT	0.865271	2.14456	0.508262	4.2194	2.44948e-05	7.2171e-05	Suppressor
CA9	1622.86	5.61786	0.332519	16.8948	4.91016e-64	9.69768e-62	Suppressor
CAV1	1700.5	-1.97917	0.175526	-11.2757	1.73015e-29	4.28381e-28	Suppressor
CBS	8.60858	1.18702	0.337123	3.52104	0.000429856	0.00102539	Multirole
CD44	10927.5	1.35385	0.0947374	14.2905	2.50712e-46	1.8547e-44	Suppressor
CDC25A	721.858	1.19211	0.108894	10.9475	6.83164e-28	1.5365e-26	Suppressor
CDCA3	819.732	1.49335	0.109246	13.6696	1.54278e-42	8.86485e-41	Driver
CDKN1A	5958.33	-1.18268	0.151224	-7.82073	5.25183e-15	4.55212e-14	Suppressor
CDKN2A	254.689	3.06886	0.261763	11.7238	9.62183e-32	2.73292e-30	Driver
CDO1	20.1325	-1.76578	0.280971	-6.28457	3.28761e-10	1.79e-09	Driver
CGAS	344.622	1.21938	0.160789	7.58374	3.35741e-14	2.70729e-13	Driver
CHAC1	323.841	1.55953	0.169009	9.22752	2.76971e-20	3.63113e-19	Multirole
CHP1	5866.51	-1.50302	0.0939667	-15.9952	1.3804e-57	1.98698e-55	Driver
CP	144.489	-1.97323	0.322532	-6.11795	9.47875e-10	4.91088e-09	Suppressor
CPEB1	12.5884	-2.99916	0.256302	-11.7017	1.2499e-31	3.52421e-30	Driver
CXCL2	858.408	2.32683	0.216258	10.7595	5.34561e-27	1.13325e-25	Unclassified
CYP4F8	11.4856	2.42657	0.348554	6.96183	3.35887e-12	2.2345e-11	Driver
DDIT4	1716.96	1.66868	0.16169	10.3202	5.7078e-25	1.05333e-23	Unclassified
DDR2	976.005	-1.80308	0.228066	-7.90599	2.6582e-15	2.35943e-14	Driver
DPEP1	8551.18	5.21811	0.301339	17.3164	3.5379e-67	8.16467e-65	Driver
DRD5	13.7641	-2.57881	0.550775	-4.68215	2.83878e-06	9.57741e-06	Unclassified
DUSP1	3870.51	-1.06526	0.175289	-6.07717	1.22324e-09	6.25435e-09	Unclassified
ENPP2	648.524	-1.48869	0.189949	-7.83734	4.60199e-15	4.00358e-14	Suppressor
EPAS1	5054.61	-1.29988	0.103847	-12.5173	6.00476e-36	2.27255e-34	Driver
ETV4	3524.92	5.29706	0.152536	34.7267	3.11412e-264	4.40783e-260	Suppressor
EZH2	1211.95	1.26934	0.0819662	15.4861	4.30748e-54	4.87756e-52	Suppressor
FABP4	175.663	-2.04979	0.415691	-4.93104	8.17912e-07	2.97635e-06	Suppressor
FADS1	850.446	1.40437	0.187213	7.50144	6.31212e-14	4.96263e-13	Driver
FADS2	1626.94	1.81497	0.242739	7.47703	7.60185e-14	5.91529e-13	Multirole
FANCD2	761.147	1.17382	0.0921503	12.7382	3.6287e-37	1.47168e-35	Suppressor
FGF21	0.869277	2.44224	0.511396	4.77563	1.79144e-06	6.22147e-06	Suppressor
FLT3	20.3745	-1.68166	0.244862	-6.86777	6.52112e-12	4.20703e-11	Driver
GALNT14	32.486	1.32812	0.317607	4.18166	2.89393e-05	8.42427e-05	Suppressor
GDF15	6487.6	3.15376	0.193651	16.2858	1.24491e-59	1.95066e-57	Multirole
GLS2	12.912	2.48143	0.219101	11.3255	9.81123e-30	2.46226e-28	Driver
GPT2	2616.67	1.54987	0.120281	12.8854	5.43817e-38	2.33254e-36	Unclassified
GRIA3	12.9699	-1.81999	0.285439	-6.37611	1.81646e-10	1.0157e-09	Driver
GSTM1	124.354	-1.27787	0.505442	-2.52823	0.0114639	0.0207013	Suppressor
H19	1144.88	3.52954	0.340076	10.3787	3.10059e-25	5.83342e-24	Driver
HAMP	14.9072	1.6259	0.279763	5.81171	6.18372e-09	2.91334e-08	Unclassified
HCAR1	73.4902	3.55969	0.366003	9.72582	2.34001e-22	3.55506e-21	Suppressor
HELLS	927.263	1.58305	0.137928	11.4774	1.7142e-30	4.49876e-29	Suppressor
HILPDA	951.68	2.44244	0.134645	18.1398	1.54517e-73	5.29134e-71	Driver
HMOX1	1083.04	-1.77189	0.139316	-12.7185	4.66898e-37	1.87745e-35	Multirole
HOTAIR	17.5732	3.17784	0.561247	5.6621	1.4953e-08	6.739e-08	Driver
HSD17B11	3186.39	-1.31888	0.102242	-12.8997	4.52145e-38	1.94918e-36	Unclassified
IFNA1	0.210756	1.07062	0.979477	1.09305	0.274372	0	Driver
IL1B	876.971	1.49572	0.263053	5.68599	1.30055e-08	5.90454e-08	Driver
KIF20A	879.462	1.49629	0.0993857	15.0554	3.18117e-51	3.09821e-49	Suppressor
LCN2	22138.5	2.18328	0.284448	7.6755	1.64774e-14	1.37246e-13	Suppressor
LIFR	177.355	-3.23183	0.227752	-14.1901	1.05504e-45	7.56762e-44	Driver
LINC00618	5.6253	2.34195	0.273495	8.56303	1.09941e-17	1.1882e-16	Driver
LINC01833	38.6072	4.43637	0.445801	9.95145	2.48537e-23	4.06534e-22	Suppressor
LPCAT3	594.381	-1.24663	0.0984774	-12.659	9.9727e-37	3.9283e-35	Driver
MAPK3	4939.94	-1.08022	0.120314	-8.9783	2.74979e-19	3.33804e-18	Driver
MEF2C	412.975	-1.49041	0.165971	-8.97998	2.70819e-19	3.28941e-18	Suppressor
MEG8	11.1671	1.89993	0.415142	4.57657	4.7265e-06	1.54898e-05	Suppressor
MIOX	13.9082	3.46443	0.368843	9.39269	5.8485e-21	8.06053e-20	Driver
MIR135B	0.859349	2.73851	0.457288	5.98859	2.11666e-09	1.04988e-08	Driver
MIR324	3.66434	1.65916	0.341958	4.85193	1.22263e-06	4.34449e-06	Driver
MIR9-3HG	12.1141	-1.223	0.258174	-4.73711	2.16783e-06	7.43497e-06	Suppressor
MMP13	73.6244	5.48464	0.390773	14.0354	9.47211e-45	6.37424e-43	Unclassified
MPC1	1268.86	-1.20237	0.103748	-11.5893	4.67202e-31	1.27499e-29	Suppressor
MS4A15	21.4598	3.20136	0.372898	8.58509	9.0762e-18	9.87199e-17	Suppressor
MT1DP	6.57041	-2.56261	0.214916	-11.9238	8.90017e-33	2.72675e-31	Driver
MT1G	1991.44	-3.459	0.256531	-13.4838	1.94917e-41	1.06249e-39	Suppressor
MYCN	85.2209	1.8724	0.237595	7.88064	3.25707e-15	2.86999e-14	Driver
NCOA4	6120.72	-1.03879	0.0754852	-13.7616	4.33991e-43	2.59192e-41	Driver
NDRG1	13967	-1.34837	0.144276	-9.34577	9.12244e-21	1.24275e-19	Driver
NEDD4L	2302.55	-1.25247	0.0980179	-12.778	2.17563e-37	8.95192e-36	Suppressor
NGB	5.31278	-4.80864	0.48343	-9.94692	2.60104e-23	4.24964e-22	Unclassified
NOX4	90.5106	3.2099	0.243857	13.163	1.43254e-39	6.95996e-38	Driver
NR5A2	472.106	-2.38756	0.152718	-15.6338	4.28687e-55	5.27633e-53	Suppressor
NT5DC2	2261.97	1.64539	0.148347	11.0915	1.37949e-28	3.23989e-27	Suppressor
PANX2	23.0748	1.79704	0.284444	6.31773	2.65432e-10	1.46048e-09	Suppressor
PDK4	1029.37	-3.33017	0.196506	-16.9469	2.02773e-64	4.08074e-62	Suppressor
PLIN4	511.424	-2.7127	0.402713	-6.73605	1.62745e-11	1.00665e-10	Unclassified
PPARD	2116.37	-1.07912	0.107725	-10.0174	1.27822e-23	2.14026e-22	Suppressor
PPP1R13L	1364.91	1.14651	0.134917	8.4979	1.93051e-17	2.04631e-16	Suppressor
PRDX6	6810.88	-1.5	0.077076	-19.4614	2.33527e-84	1.22423e-81	Suppressor
PRKAA2	103.726	-1.83148	0.357648	-5.1209	3.04081e-07	1.16747e-06	Multirole
PROK2	27.7524	1.08497	0.370558	2.92792	0.00341235	0.00686887	Suppressor
PROM2	1169.49	-1.21452	0.24991	-4.85983	1.17484e-06	4.18552e-06	Suppressor
PSAT1	2001.9	2.67082	0.157866	16.9183	3.30009e-64	6.60998e-62	Unclassified
PTGS2	590.815	1.14189	0.280202	4.07525	4.59656e-05	0.000129509	Marker
PVT1	675.73	3.19965	0.183709	17.417	6.12889e-68	1.53089e-65	Driver
RARRES2	1626.04	-1.02443	0.176899	-5.79101	6.99629e-09	3.27184e-08	Suppressor
RRM2	4013.4	1.47465	0.106588	13.8351	1.56557e-43	9.73333e-42	Multirole
SCD	17025.4	2.2835	0.153431	14.8829	4.25654e-50	3.89538e-48	Suppressor
SCP2	4454.57	-1.14164	0.0847626	-13.4687	2.39045e-41	1.29969e-39	Driver
SESN2	863.45	-1.2705	0.101588	-12.5063	6.89371e-36	2.60434e-34	Multirole
SLC11A2	3398.4	1.13029	0.115352	9.79861	1.14143e-22	1.7839e-21	Driver
SLC1A5	8176.1	1.1231	0.123658	9.08226	1.06343e-19	1.3352e-18	Driver
SLC2A1	9045.92	1.739	0.175941	9.88399	4.88499e-23	7.86023e-22	Unclassified
SLC2A12	241.184	1.83219	0.239095	7.66302	1.81607e-14	1.50617e-13	Unclassified
SLC3A2	6343.19	1.03503	0.0977457	10.589	3.35083e-26	6.69263e-25	Multirole
SLC7A11	856.342	2.80818	0.195154	14.3896	6.01618e-47	4.58644e-45	Multirole
SLC7A5	6183.14	3.08126	0.152149	20.2517	3.43382e-91	2.11319e-88	Unclassified
SMAD7	924.685	-1.03851	0.110179	-9.42571	4.27216e-21	5.94393e-20	Driver
SMPD1	1106.19	-1.86218	0.127718	-14.5805	3.73872e-48	3.03551e-46	Multirole
SNCA	44.6803	-1.71401	0.23598	-7.26335	3.77614e-13	2.76316e-12	Driver
SOX2	97.7008	1.3321	0.492412	2.70526	0.00682512	0.012948	Suppressor
SRXN1	20.5896	4.51656	0.453339	9.96288	2.21544e-23	3.64065e-22	Unclassified
SUV39H1	612.359	1.21234	0.114111	10.6242	2.29951e-26	4.63868e-25	Suppressor
TERT	64.5665	1.56056	0.21834	7.14739	8.84404e-13	6.22277e-12	Suppressor
TFAP2A	188.828	3.47066	0.287688	12.064	1.63639e-33	5.27208e-32	Suppressor
TFR2	168.521	2.7743	0.203897	13.6064	3.66969e-42	2.05034e-40	Driver
TIMP1	9778.24	1.98823	0.138571	14.348	1.09594e-46	8.23661e-45	Driver
TRIB3	2705.47	3.8128	0.157065	24.2754	3.57008e-130	7.57982e-127	Unclassified
TSC22D3	1737.97	-1.31776	0.144495	-9.11981	7.5256e-20	9.54479e-19	Unclassified
TXNIP	16316	-1.57395	0.14177	-11.1022	1.22416e-28	2.88466e-27	Unclassified
TYRO3	486.523	1.82385	0.164857	11.0632	1.8913e-28	4.39816e-27	Suppressor
VDR	3603.45	-1.1811	0.101414	-11.6463	2.39661e-31	6.62978e-30	Suppressor
VEGFA	5458.2	1.46424	0.110936	13.199	8.89247e-40	4.39582e-38	Unclassified
VLDLR	181.709	-1.14167	0.191707	-5.95529	2.59609e-09	1.27531e-08	Unclassified
WWTR1	984.102	-1.05286	0.186212	-5.65411	1.56656e-08	7.04148e-08	Driver
ZEB1	649.101	-1.58842	0.194134	-8.18212	2.78896e-16	2.69705e-15	Driver
ZFAS1	1355.23	2.34648	0.147635	15.8938	6.99581e-57	9.55187e-55	Driver
ZFP69B	80.6978	1.28674	0.124953	10.2978	7.21225e-25	1.32577e-23	Unclassified
