# Supplementary material for: Bioinformatics and experimental unveiling of TIMP1 as a novel therapeutic target in colorectal cancer ferroptosis
Source: Front Oncol. 2025 Jul 4;15:1593107. doi: 10.3389/fonc.2025.1593107 (PMC12270787; doi:10.3389/fonc.2025.1593107)
Supplement: Supplementary file 12 [file Table3.xlsx]

## Sheet: Sheet1
Supplementary Table 3
Gene	Module	MM_R	MM_pvalue
AC026271.1	steelblue	0.800886	1.66445e-104
AD000864.1	greenyellow	0.801176	1.23522e-104
ADA2	greenyellow	0.813617	2.08124e-110
AP001000.1	steelblue	0.849285	1.0667e-129
ARHGAP25	greenyellow	0.960071	1.28113e-256
ARHGEF6	greenyellow	0.837189	1.22881e-122
BIN2	greenyellow	0.860801	5.04025e-137
CD180	greenyellow	0.869537	4.91978e-143
CD2	greenyellow	0.86072	5.70647e-137
CD247	greenyellow	0.862519	3.57244e-138
CD28	greenyellow	0.801154	1.26417e-104
CD48	greenyellow	0.848516	3.12735e-129
CD74	darkgrey	0.853154	4.33465e-132
CD96	greenyellow	0.859781	2.38584e-136
CHST2	greenyellow	0.815542	2.43472e-111
CXorf21	greenyellow	0.840371	1.94694e-124
DOCK2	greenyellow	0.891449	3.008e-160
DOK3	greenyellow	0.854258	8.74502e-133
FAM78A	greenyellow	0.929904	6.09298e-202
FGD2	greenyellow	0.919086	3.66749e-188
GAB3	greenyellow	0.835746	7.824e-122
GBP1	darkgrey	0.888664	7.29755e-158
GBP2	darkgrey	0.800713	1.98915e-104
GBP4	darkgrey	0.840504	1.63515e-124
GIMAP7	greenyellow	0.865344	4.25626e-140
GIMAP8	greenyellow	0.826797	5.11477e-117
GNGT2	greenyellow	0.828304	8.27511e-118
HLA-DMA	darkgrey	0.802657	2.66875e-105
HLA-DRB1	darkgrey	0.816985	4.7889e-112
HNRNPA1P38	steelblue	0.811276	2.73807e-109
IFIT3	darkgrey	0.835202	1.56495e-121
IL10RA	greenyellow	0.953927	1.23634e-242
IL21R	greenyellow	0.924885	2.7162e-195
KLHL6	greenyellow	0.830973	3.14065e-119
LAIR1	greenyellow	0.865697	2.43204e-140
LAP3	darkgrey	0.848458	3.38982e-129
LILRB1	greenyellow	0.904354	3.2325e-172
LIMD2	greenyellow	0.837061	1.45029e-122
LSM12P1	steelblue	0.844816	5.0956e-127
LTA	greenyellow	0.814955	4.69273e-111
LY86	greenyellow	0.802871	2.13556e-105
MAP4K1	greenyellow	0.863756	5.20012e-139
NAPSB	greenyellow	0.814128	1.17997e-110
NCF1B	greenyellow	0.865272	4.77249e-140
NFAM1	greenyellow	0.826177	1.07725e-116
NLRC3	greenyellow	0.858213	2.54071e-135
NRROS	greenyellow	0.802564	2.93817e-105
P2RY10	greenyellow	0.864851	9.29537e-140
P2RY8	greenyellow	0.851906	2.6037e-131
PARP9	darkgrey	0.814578	7.15117e-111
PCED1B-AS1	greenyellow	0.891716	1.76322e-160
PLEKHO2	greenyellow	0.831269	2.17854e-119
PPP1R16B	greenyellow	0.89827	2.24833e-166
PREX1	greenyellow	0.804631	3.39259e-106
PSTPIP1	greenyellow	0.848205	4.82012e-129
PTPRC	greenyellow	0.817807	1.88577e-112
RASSF2	greenyellow	0.833479	1.38168e-120
RASSF5	greenyellow	0.860246	1.17613e-136
RHOH	greenyellow	0.811159	3.11208e-109
RPL41P1	steelblue	0.820264	1.12924e-113
RWDD4P2	steelblue	0.843047	5.55212e-126
SIRPG	greenyellow	0.840174	2.52351e-124
SLA	greenyellow	0.823859	1.69861e-115
SLAMF1	greenyellow	0.892166	7.14239e-161
SLC15A3	darkgrey	0.805358	1.57645e-106
SPI1	greenyellow	0.825321	2.99583e-116
STAT1	darkgrey	0.856814	2.04517e-134
STX11	greenyellow	0.868232	4.13943e-142
TAGAP	greenyellow	0.84521	2.97918e-127
TBCAP1	steelblue	0.868641	2.12679e-142
TESPA1	greenyellow	0.822303	1.05724e-114
THEMIS2	greenyellow	0.83264	3.95556e-120
TRAC	greenyellow	0.874454	1.3002e-146
UBASH3A	greenyellow	0.860459	8.50154e-137
UBE2L6	darkgrey	0.894304	9.23186e-163
WAS	greenyellow	0.947164	2.69538e-229
WDFY4	greenyellow	0.860362	9.85671e-137
WIPF1	greenyellow	0.801667	7.44465e-105
YWHAZP4	steelblue	0.806081	7.34283e-107
